# Supplementary material for: Comprehensive transcriptome analysis of AP2/ERFs in Osmanthus fragrans reveals the role of OfERF017-mediated organic acid metabolism pathway in flower senescence
Source: Front Plant Sci. 2024 Sep 26;15:1467232. doi: 10.3389/fpls.2024.1467232 (PMC11464312; doi:10.3389/fpls.2024.1467232)
Supplement: Supplementary file 2 [file Table1.xlsx]

## Sheet: Table S1
Table S1 Gene primers used in the study
Gene	Forward primer sequences (5'–3')	Reverse primer sequences (5'–3')	Notes
OfRAN1	AGAACCGACAGGTGAAGGCAA	TGGCAAGGTACAGAAAGGGCT	qPCR
OfERF017	CATCCCAGTTTGCCCGCT	CAGAAACTGAGGGAGAAGGGG	qPCR
OfERF017	ATGATGCAATCAGAAGGAACCAGT	TCAAAAATTCCAAAGAGATGACTGAT	Complete CDS

## Sheet: Table S2
Table S2 The information of AP2/ERF family genes in O. fragrans
Gene name	Gene ID	Gene famliy	Duplication type	CDS	Chromosome	Start	End	Protein
								Amino acids	MW (kDa)	pI
OfAP2-1	LYG000132	AP2	WGD or segmental	912	Chr1	1336764	1338537	303	33.8279	8.93
OfERF-1	LYG000144	ERF	WGD or segmental	1164	Chr1	1451516	1452679	387	43.5929	4.63
OfDREB-1	LYG000311	DREB	WGD or segmental	495	Chr1	3252513	3253007	164	18.1013	9.6
OfAP2-2	LYG000374	AP2	WGD or segmental	1206	Chr1	4043373	4047171	401	45.4063	6.43
OfDREB-2	LYG000619	DREB	WGD or segmental	1071	Chr1	7362978	7365115	356	39.8915	5.85
OfAP2-3	LYG000688	AP2	WGD or segmental	1293	Chr1	8512281	8516883	430	47.073	5.36
OfERF-2	LYG000727	ERF	WGD or segmental	543	Chr1	9288230	9293507	180	20.3747	5.04
OfERF-3	LYG000732	ERF	Proximal	525	Chr1	9407103	9407627	174	19.3296	5.06
OfDREB-3	LYG000990	DREB	WGD or segmental	426	Chr1	14422883	14423702	141	15.8919	9.45
OfERF-4	LYG001184	ERF	WGD or segmental	534	Chr1	21763089	21763848	177	19.9205	7.69
OfERF-5	LYG001185	ERF	Tandem	531	Chr1	21798403	21799017	176	19.9354	8.56
OfERF-6	LYG001259	ERF	WGD or segmental	1167	Chr1	24061926	24065083	388	42.623	4.8
OfDREB-4	LYG001929	DREB	WGD or segmental	426	Chr1	35655941	35656366	141	15.6735	5.17
OfDREB-5	LYG001966	DREB	WGD or segmental	426	Chr1	36169864	36170289	141	15.6735	5.17
OfDREB-6	LYG002060	DREB	WGD or segmental	696	Chr1	37478955	37479650	231	25.0315	7.59
OfDREB-7	LYG002061	DREB	WGD or segmental	705	Chr1	37486699	37487403	234	25.3016	5.86
OfERF-7	LYG002126	ERF	WGD or segmental	1017	Chr1	38334619	38337931	338	37.0228	5.74
OfERF-8	LYG002317	ERF	WGD or segmental	948	Chr1	40356923	40358158	315	35.3625	6.84
OfERF-9	LYG002640	ERF	WGD or segmental	699	Chr1	43798134	43799268	232	25.1272	7.99
OfDREB-8	LYG002972	DREB	WGD or segmental	486	Chr1	47106519	47107004	161	18.2877	5.67
OfERF-10	LYG003055	ERF	WGD or segmental	681	Chr2	459632	467321	226	24.5971	8.71
OfERF-11	LYG003420	ERF	WGD or segmental	678	Chr2	6220120	6221543	225	24.5465	6.74
OfERF-12	LYG003860	ERF	WGD or segmental	555	Chr2	14874142	14878906	184	20.27	9.8
OfERF-13	LYG003955	ERF	WGD or segmental	906	Chr2	18191740	18205072	301	33.1356	4.93
OfERF-14	LYG003961	ERF	WGD or segmental	687	Chr2	18294033	18296543	228	25.5618	5.56
OfERF-15	LYG004069	ERF	WGD or segmental	1179	Chr2	20846614	20852626	392	43.209	6.1
OfRAV-1	LYG004350	RAV	WGD or segmental	1029	Chr2	26977329	26978565	342	38.4474	8.98
OfERF-16	LYG004376	ERF	WGD or segmental	1098	Chr2	27422937	27425574	365	40.899	4.75
OfERF-17	LYG004377	ERF	Tandem	663	Chr2	27458675	27459680	220	24.8408	8.7
OfAP2-4	LYG004608	AP2	WGD or segmental	1032	Chr2	31081918	31083852	343	39.0204	9.5
OfDREB-9	LYG004690	DREB	WGD or segmental	666	Chr2	32327409	32333012	221	23.7818	5.68
OfDREB-10	LYG005245	DREB	WGD or segmental	525	Chr2	38319994	38323291	174	19.2597	5.13
OfDREB-11	LYG005259	DREB	Dispersed	561	Chr3	122154	122774	186	21.1257	5.25
OfRAV-2	LYG005733	RAV	WGD or segmental	1086	Chr3	8287815	8297343	361	40.6622	5.51
OfAP2-5	LYG005781	AP2	WGD or segmental	768	Chr3	9473673	9476271	255	28.5281	6.17
OfSoloist-1	LYG006125	Soloist	WGD or segmental	645	Chr3	19114911	19119749	214	24.716	9.47
OfERF-18	LYG006648	ERF	WGD or segmental	1068	Chr3	26900902	26908319	355	39.492	8.72
OfERF-19	LYG006801	ERF	WGD or segmental	1098	Chr3	28872669	28875011	365	40.1668	4.86
OfDREB-12	LYG006954	DREB	WGD or segmental	555	Chr3	30658659	30659213	184	19.2082	4.58
OfAP2-6	LYG007062	AP2	WGD or segmental	333	Chr3	31880303	31882030	110	12.7852	9.77
OfERF-20	LYG007157	ERF	WGD or segmental	873	Chr3	32954799	32955991	290	32.8084	6.94
OfERF-21	LYG007158	ERF	Tandem	645	Chr3	32972297	32973237	214	24.07	8.18
OfERF-22	LYG007278	ERF	WGD or segmental	1083	Chr3	34255985	34258469	360	40.4054	4.43
OfDREB-13	LYG007386	DREB	WGD or segmental	822	Chr3	35286521	35287808	273	30.8969	8.83
OfERF-23	LYG007555	ERF	WGD or segmental	690	Chr4	1316809	1317498	229	25.0851	9.09
OfERF-24	LYG007778	ERF	WGD or segmental	564	Chr4	3705726	3706963	187	20.535	8.89
OfERF-25	LYG007779	ERF	WGD or segmental	711	Chr4	3713376	3714086	236	25.803	9.37
OfAP2-7	LYG007928	AP2	WGD or segmental	1266	Chr4	5444005	5447173	421	46.5929	6.69
OfERF-26	LYG008294	ERF	WGD or segmental	591	Chr4	10400465	10401498	196	22.4366	8.3
OfERF-27	LYG008331	ERF	WGD or segmental	642	Chr4	10924784	10926886	213	23.8216	8.55
OfDREB-14	LYG008453	DREB	WGD or segmental	618	Chr4	13005738	13007212	205	23.3846	4.94
OfERF-28	LYG008562	ERF	WGD or segmental	564	Chr4	14963804	14964423	187	20.647	5.8
OfERF-29	LYG008668	ERF	WGD or segmental	1233	Chr4	17149530	17150879	410	46.2458	5.59
OfAP2-8	LYG009528	AP2	WGD or segmental	747	Chr5	1606717	1609402	248	27.4982	6.39
OfAP2-9	LYG009784	AP2	WGD or segmental	1365	Chr5	4100464	4105238	454	49.6895	8.77
OfERF-30	LYG009938	ERF	WGD or segmental	648	Chr5	5716004	5716738	215	23.8321	6.21
OfERF-31	LYG009939	ERF	WGD or segmental	1293	Chr5	5737142	5743839	430	48.6365	5.95
OfDREB-15	LYG009981	DREB	WGD or segmental	678	Chr5	6178326	6179033	225	24.1217	4.68
OfERF-32	LYG010190	ERF	WGD or segmental	876	Chr5	8181370	8182680	291	32.5729	5.82
OfERF-33	LYG010322	ERF	WGD or segmental	636	Chr5	9864798	9872011	211	23.3329	9.3
OfAP2-10	LYG010383	AP2	WGD or segmental	1125	Chr5	10551281	10554171	374	40.833	5.67
OfDREB-16	LYG010831	DREB	WGD or segmental	1029	Chr5	17562696	17564218	342	36.4551	9.68
OfERF-34	LYG010892	ERF	WGD or segmental	924	Chr5	18783756	18789974	307	34.4809	8.63
OfDREB-17	LYG010950	DREB	WGD or segmental	615	Chr5	19833089	19833703	204	22.3559	4.51
OfERF-35	LYG011011	ERF	WGD or segmental	1086	Chr5	21082086	21083435	361	40.7011	5.12
OfERF-36	LYG011129	ERF	WGD or segmental	1014	Chr5	25327379	25332094	337	37.65	4.82
OfERF-37	LYG011240	ERF	WGD or segmental	759	Chr5	28599931	28600689	252	28.4448	5.15
OfERF-38	LYG011273	ERF	WGD or segmental	759	Chr5	29256251	29257009	252	28.4358	5.06
OfERF-39	LYG011591	ERF	WGD or segmental	705	Chr6	1480338	1481839	234	25.6496	8.78
OfAP2-11	LYG011644	AP2	WGD or segmental	1281	Chr6	2036274	2042468	426	47.387	8.64
OfERF-40	LYG011749	ERF	WGD or segmental	480	Chr6	3255506	3255985	159	17.3247	9.74
OfERF-41	LYG011877	ERF	WGD or segmental	612	Chr6	4803993	4804604	203	23.099	5.67
OfERF-42	LYG012092	ERF	WGD or segmental	636	Chr6	7297818	7298543	211	23.736	8.53
OfDREB-18	LYG012503	DREB	WGD or segmental	729	Chr6	13025355	13026083	242	26.2554	5.96
OfERF-43	LYG012560	ERF	WGD or segmental	714	Chr6	13825219	13827219	237	26.6712	8.86
OfDREB-19	LYG013064	DREB	WGD or segmental	825	Chr6	26750834	26752061	274	31.0682	8.44
OfERF-44	LYG013318	ERF	WGD or segmental	912	Chr6	31500698	31506545	303	34.3112	7.75
OfERF-45	LYG013319	ERF	Tandem	870	Chr6	31533922	31540884	289	32.0382	5.72
OfERF-46	LYG013330	ERF	WGD or segmental	645	Chr7	149546	150190	214	23.3626	4.65
OfAP2-12	LYG013807	AP2	WGD or segmental	1428	Chr7	5539763	5543122	475	51.3143	4.75
OfERF-47	LYG013813	ERF	WGD or segmental	564	Chr7	5606315	5607003	187	20.6805	9.33
OfERF-48	LYG013875	ERF	WGD or segmental	453	Chr7	6583085	6589882	150	16.8632	5.25
OfERF-49	LYG013904	ERF	WGD or segmental	741	Chr7	6914284	6916307	246	27.5134	8.83
OfERF-50	LYG014307	ERF	WGD or segmental	435	Chr7	13668191	13668721	144	16.2041	5.47
OfERF-51	LYG014391	ERF	WGD or segmental	474	Chr7	15984747	15985389	157	17.6411	5.72
OfERF-52	LYG014470	ERF	WGD or segmental	786	Chr7	19097619	19106390	261	28.4257	5.87
OfAP2-13	LYG014572	AP2	WGD or segmental	855	Chr7	21393428	21396377	284	32.7575	4.86
OfDREB-20	LYG014756	DREB	WGD or segmental	726	Chr7	25765078	25782536	241	26.2319	8.61
OfERF-53	LYG014833	ERF	WGD or segmental	885	Chr7	27407999	27410490	294	31.3465	5.66
OfDREB-21	LYG014862	DREB	WGD or segmental	999	Chr7	27973072	27974070	332	36.9678	8.45
OfERF-54	LYG014924	ERF	WGD or segmental	420	Chr7	29336974	29337393	139	15.837	8.97
OfAP2-14	LYG015131	AP2	WGD or segmental	1032	Chr8	6536975	6541724	343	39.2832	6.63
OfERF-55	LYG015169	ERF	WGD or segmental	753	Chr8	7688633	7689500	250	27.5382	6.85
OfDREB-22	LYG015422	DREB	WGD or segmental	681	Chr8	16222812	16223492	226	24.4479	5.15
OfAP2-15	LYG015573	AP2	WGD or segmental	1749	Chr8	19182719	19187599	582	63.5286	5.1
OfERF-56	LYG016069	ERF	WGD or segmental	600	Chr8	25352246	25352900	199	21.7394	8.69
OfERF-57	LYG017009	ERF	WGD or segmental	771	Chr9	6501321	6502142	256	28.8978	8.78
OfDREB-23	LYG017704	DREB	WGD or segmental	771	Chr9	21252739	21253509	256	27.5645	8.55
OfERF-58	LYG018222	ERF	WGD or segmental	954	Chr9	28436610	28437771	317	35.6082	4.92
OfDREB-24	LYG018243	DREB	WGD or segmental	441	Chr9	28750878	28751441	146	16.8319	5.75
OfERF-59	LYG018503	ERF	WGD or segmental	405	Chr10	2342262	2345164	134	15.1108	5.75
OfERF-60	LYG018504	ERF	WGD or segmental	423	Chr10	2352254	2352811	140	15.9155	6.21
OfERF-61	LYG018505	ERF	WGD or segmental	666	Chr10	2379817	2380482	221	24.7749	5.65
OfDREB-25	LYG018753	DREB	WGD or segmental	486	Chr10	5395961	5396446	161	18.3618	5.41
OfDREB-26	LYG018877	DREB	WGD or segmental	774	Chr10	6878204	6878977	257	28.5755	8.77
OfERF-62	LYG020055	ERF	WGD or segmental	1269	Chr11	2024280	2025834	422	45.9684	7.97
OfDREB-27	LYG020105	DREB	WGD or segmental	1107	Chr11	2565762	2566934	368	40.2661	7.09
OfDREB-28	LYG020684	DREB	WGD or segmental	477	Chr11	10854208	10855016	158	17.2095	9.46
OfAP2-16	LYG020755	AP2	WGD or segmental	840	Chr11	12517342	12519733	279	31.4304	8.5
OfERF-63	LYG020800	ERF	WGD or segmental	1023	Chr11	13622047	13623785	340	37.0334	5.02
OfAP2-17	LYG020953	AP2	WGD or segmental	1830	Chr11	17884735	17888122	609	67.7801	6.8
OfDREB-29	LYG021268	DREB	WGD or segmental	1221	Chr11	26041861	26043081	406	45.0482	7.83
OfERF-64	LYG021343	ERF	WGD or segmental	753	Chr11	27143164	27144022	250	28.5008	4.96
OfERF-65	LYG021345	ERF	WGD or segmental	303	Chr11	27190893	27191285	100	11.737	5.92
OfAP2-18	LYG021609	AP2	WGD or segmental	1191	Chr12	1253210	1255005	396	44.562	8.84
OfERF-66	LYG021763	ERF	WGD or segmental	561	Chr12	3215989	3216549	186	20.4228	8.87
OfDREB-30	LYG021784	DREB	WGD or segmental	495	Chr12	3476261	3477341	164	17.9912	9.35
OfDREB-31	LYG022073	DREB	WGD or segmental	1089	Chr12	7776501	7777589	362	40.2959	5.26
OfAP2-19	LYG022138	AP2	WGD or segmental	1494	Chr12	8993968	8998422	497	55.27	6.11
OfERF-67	LYG022182	ERF	WGD or segmental	537	Chr12	9789769	9790305	178	19.9263	5.87
OfERF-68	LYG022183	ERF	Tandem	525	Chr12	9818165	9818689	174	19.7199	5.18
OfDREB-32	LYG022394	DREB	WGD or segmental	426	Chr12	14754346	14754771	141	16.018	8.45
OfRAV-3	LYG023076	RAV	Dispersed	1128	Chr13	413729	415290	375	43.6797	6.12
OfAP2-20	LYG023240	AP2	WGD or segmental	1221	Chr13	2232065	2234899	406	44.6028	5.73
OfERF-69	LYG023766	ERF	WGD or segmental	1218	Chr13	11125730	11129092	405	45.4895	4.99
OfRAV-4	LYG023867	RAV	WGD or segmental	1119	Chr13	14477694	14479161	372	41.9293	9.3
OfERF-70	LYG023877	ERF	WGD or segmental	1041	Chr13	14833684	14835845	346	38.5161	4.68
OfRAV-5	LYG023915	RAV	WGD or segmental	1041	Chr13	15922436	15923476	346	38.8158	9.75
OfERF-71	LYG024260	ERF	WGD or segmental	957	Chr13	21640756	21641799	318	35.8547	4.63
OfERF-72	LYG024347	ERF	WGD or segmental	678	Chr13	22954440	22955117	225	25.0489	5.23
OfAP2-21	LYG024498	AP2	WGD or segmental	1389	Chr13	24721949	24727195	462	50.4851	6.17
OfERF-73	LYG024752	ERF	WGD or segmental	573	Chr13	27290801	27291810	190	21.3389	5.55
OfAP2-22	LYG025057	AP2	WGD or segmental	1119	Chr14	1674809	1678328	372	39.7928	5.99
OfERF-74	LYG025191	ERF	WGD or segmental	1020	Chr14	3185643	3186662	339	37.9867	4.85
OfDREB-33	LYG025275	DREB	WGD or segmental	624	Chr14	4260800	4261423	207	23.0666	4.72
OfDREB-34	LYG025276	DREB	WGD or segmental	540	Chr14	4271629	4272168	179	19.2264	5.33
OfDREB-35	LYG025349	DREB	WGD or segmental	741	Chr14	5034799	5035539	246	27.281	5.77
OfERF-75	LYG025371	ERF	WGD or segmental	1128	Chr14	5313016	5314725	375	41.6248	5.01
OfERF-76	LYG025395	ERF	WGD or segmental	573	Chr14	5551557	5552242	190	21.0317	7.72
OfERF-77	LYG025465	ERF	WGD or segmental	909	Chr14	6279938	6281373	302	33.7401	9.46
OfERF-78	LYG025469	ERF	WGD or segmental	480	Chr14	6317664	6318585	159	18.1066	7.62
OfERF-79	LYG025935	ERF	WGD or segmental	549	Chr14	13960772	13961848	182	20.1706	6.19
OfAP2-23	LYG026441	AP2	WGD or segmental	1242	Chr14	26974698	26978756	413	45.1757	5.07
OfERF-80	LYG026487	ERF	WGD or segmental	1224	Chr14	27778376	27780250	407	46.1568	4.96
OfDREB-36	LYG026531	DREB	WGD or segmental	912	Chr15	523254	524610	303	34.1795	8.25
OfERF-81	LYG026539	ERF	WGD or segmental	846	Chr15	626383	628121	281	31.5153	5.46
OfDREB-37	LYG026567	DREB	WGD or segmental	699	Chr15	1041309	1042007	232	25.0359	5.05
OfDREB-38	LYG026646	DREB	WGD or segmental	585	Chr15	1985790	1986886	194	21.6045	4.86
OfERF-82	LYG026777	ERF	WGD or segmental	843	Chr15	4405991	4406833	280	31.7869	5.62
OfERF-83	LYG026880	ERF	WGD or segmental	552	Chr15	6225413	6226091	183	20.9787	7.76
OfERF-84	LYG026960	ERF	WGD or segmental	1134	Chr15	7797039	7798258	377	41.4789	8.92
OfAP2-24	LYG027020	AP2	WGD or segmental	1176	Chr15	9251374	9254908	391	43.7129	8.74
OfERF-85	LYG027164	ERF	WGD or segmental	399	Chr15	14794371	14794769	132	15.2057	5.48
OfERF-86	LYG027165	ERF	WGD or segmental	741	Chr15	14805792	14838135	246	27.8214	5.5
OfDREB-39	LYG027286	DREB	WGD or segmental	1257	Chr15	17768919	17770376	418	46.5536	9.19
OfERF-87	LYG027392	ERF	WGD or segmental	699	Chr15	19557421	19558249	232	26.1164	5.19
OfERF-88	LYG027435	ERF	WGD or segmental	1113	Chr15	20130756	20137334	370	41.4286	4.83
OfSoloist-2	LYG027841	Soloist	WGD or segmental	657	Chr15	25530071	25534936	218	25.0563	9.56
OfAP2-25	LYG027912	AP2	WGD or segmental	1479	Chr15	26274889	26280364	492	54.0427	6.28
OfAP2-26	LYG027981	AP2	WGD or segmental	1101	Chr15	27047295	27049704	366	41.2007	8.51
OfERF-89	LYG028176	ERF	WGD or segmental	879	Chr16	1561227	1563893	292	31.8408	7.56
OfERF-90	LYG028438	ERF	WGD or segmental	957	Chr16	4376365	4378063	318	35.2058	8.54
OfDREB-40	LYG028501	DREB	WGD or segmental	735	Chr16	5269104	5269838	244	26.7516	8.18
OfAP2-27	LYG028600	AP2	WGD or segmental	1149	Chr16	6634601	6645778	382	42.7778	4.59
OfERF-91	LYG028871	ERF	WGD or segmental	792	Chr16	11769088	11769879	263	29.2457	9.44
OfERF-92	LYG029284	ERF	WGD or segmental	720	Chr16	23442771	23443490	239	27.0093	6.85
OfDREB-41	LYG029604	DREB	WGD or segmental	528	Chr17	523643	524170	175	19.0343	5.08
OfERF-93	LYG029760	ERF	WGD or segmental	1074	Chr17	2436728	2438413	357	38.5241	7.99
OfDREB-42	LYG029814	DREB	WGD or segmental	1005	Chr17	3077052	3078127	334	36.7831	7.12
OfERF-94	LYG030178	ERF	WGD or segmental	981	Chr17	7704681	7707697	326	35.3368	5.57
OfDREB-43	LYG030323	DREB	WGD or segmental	486	Chr17	10348881	10349366	161	17.5417	9.59
OfAP2-28	LYG030395	AP2	WGD or segmental	1227	Chr17	11832545	11836556	408	46.7953	9.52
OfAP2-29	LYG030565	AP2	WGD or segmental	1923	Chr17	17114410	17117477	640	71.2763	6.77
OfDREB-44	LYG030844	DREB	WGD or segmental	1464	Chr17	23582244	23591578	487	54.7879	6.35
OfERF-95	LYG030907	ERF	WGD or segmental	687	Chr17	24684483	24685169	228	25.8669	5.21
OfERF-96	LYG030909	ERF	WGD or segmental	435	Chr17	24751902	24752605	144	16.3241	5.96
OfERF-97	LYG030910	ERF	Tandem	390	Chr17	24754246	24754635	129	14.7393	5.67
OfDREB-45	LYG031377	DREB	WGD or segmental	651	Chr18	4386773	4387423	216	22.7571	4.24
OfDREB-46	LYG032056	DREB	WGD or segmental	756	Chr18	20303496	20308370	251	27.6577	5.21
OfERF-98	LYG032490	ERF	WGD or segmental	1314	Chr19	2634828	2636908	437	48.8476	5.33
OfERF-99	LYG032761	ERF	WGD or segmental	1575	Chr19	6682526	6710046	524	57.2366	8.64
OfERF-100	LYG032875	ERF	WGD or segmental	699	Chr19	8904530	8906955	232	26.0081	5.87
OfDREB-47	LYG032971	DREB	Dispersed	531	Chr19	11869883	11870535	176	18.8663	5.04
OfDREB-48	LYG033175	DREB	WGD or segmental	564	Chr19	18177686	18178249	187	21.109	4.49
OfDREB-49	LYG033450	DREB	WGD or segmental	609	Chr19	23612244	23613118	202	22.034	7.03
OfERF-101	LYG033542	ERF	WGD or segmental	813	Chr20	193361	194173	270	30.5132	8.77
OfSoloist-3	LYG033702	Soloist	WGD or segmental	669	Chr20	2012517	2025684	222	25.2556	9.62
OfERF-102	LYG034080	ERF	WGD or segmental	741	Chr20	6932660	6933846	246	28.1739	8.91
OfERF-103	LYG034320	ERF	WGD or segmental	447	Chr20	11895900	11896346	148	16.7566	9.36
OfAP2-30	LYG034452	AP2	WGD or segmental	1461	Chr20	16539226	16542594	486	53.6191	6.25
OfERF-104	LYG034520	ERF	WGD or segmental	1212	Chr20	17992644	17999286	403	44.7108	6.72
OfDREB-50	LYG034621	DREB	WGD or segmental	594	Chr20	20095471	20096169	197	21.8797	4.44
OfERF-105	LYG034743	ERF	WGD or segmental	873	Chr20	22413720	22414841	290	32.7436	5.17
OfERF-106	LYG034744	ERF	Tandem	828	Chr20	22415077	22418427	275	31.2024	8.53
OfERF-107	LYG034870	ERF	WGD or segmental	1125	Chr20	24199479	24204999	374	41.3608	8.69
OfERF-108	LYG034871	ERF	Tandem	1113	Chr20	24210828	24212317	370	40.7417	6.73
OfERF-109	LYG034876	ERF	Proximal	432	Chr20	24268795	24269226	143	16.2414	6.84
OfSoloist-4	LYG035328	Soloist	WGD or segmental	588	Chr21	6688867	6694090	195	21.9507	8.25
OfAP2-31	LYG035545	AP2	WGD or segmental	1395	Chr21	11203855	11206596	464	51.5864	7.62
OfERF-110	LYG035882	ERF	WGD or segmental	906	Chr21	19400965	19402996	301	33.6075	4.98
OfERF-111	LYG036527	ERF	WGD or segmental	984	Chr22	3709705	3718908	327	36.4423	8.48
OfERF-112	LYG036853	ERF	WGD or segmental	474	Chr22	7661193	7662018	157	17.3535	9.46
OfDREB-51	LYG037221	DREB	WGD or segmental	1362	Chr22	16879043	16882688	453	50.495	5.58
OfDREB-52	LYG037394	DREB	WGD or segmental	462	Chr23	457253	457714	153	17.2874	5.24
OfDREB-53	LYG037469	DREB	WGD or segmental	531	Chr23	1557620	1558246	176	19.6721	8.29
OfDREB-54	LYG037622	DREB	WGD or segmental	426	Chr23	5287321	5287746	141	15.9008	9.19
OfERF-113	LYG038096	ERF	WGD or segmental	585	Chr23	16131819	16132403	194	21.7597	8.57
OfERF-114	LYG038097	ERF	Tandem	588	Chr23	16142823	16143410	195	22.0037	5.96
OfDREB-55	LYG038115	DREB	WGD or segmental	615	Chr23	16343344	16343958	204	22.4068	6.83
OfERF-115	LYG038417	ERF	WGD or segmental	648	Chr23	19800008	19800655	215	24.0691	5.39
OfERF-116	LYG038418	ERF	WGD or segmental	378	Chr23	19811950	19812327	125	14.0646	6.14
OfERF-117	LYG038419	ERF	WGD or segmental	387	Chr23	19821588	19822247	128	14.1829	9.57
OfERF-118	LYG039333	ERF		1086	unanchor23	1700881	1702835	361	39.9257	5.01
OfAP2-32	LYG039476	AP2		1032	unanchor72	1021900	1026692	343	39.2091	6.79
OfAP2-33	LYG039634	AP2		1113	unanchor20	168458	170388	370	42.0881	9.65
OfERF-119	LYG039767	ERF		642	unanchor67	341774	343948	213	23.8216	8.55
OfERF-120	LYG039825	ERF		1197	unanchor55	124608	126224	398	44.0018	7.6
OfAP2-34	LYG039939	AP2		1428	unanchor32	205288	208716	475	51.3964	4.8
OfERF-121	LYG039950	ERF		555	unanchor32	476467	477171	184	20.1938	8.58
OfERF-122	LYG039953	ERF		408	unanchor32	518481	519009	135	15.3575	7.87
OfERF-123	LYG039957	ERF		564	unanchor32	560264	560982	187	20.6044	9.36
OfERF-124	LYG039961	ERF		564	unanchor32	636892	637576	187	20.6344	9.36
OfDREB-56	LYG040235	DREB		606	unanchor36	434066	434671	201	21.7854	5.17
OfRAV-6	LYG040389	RAV		1041	unanchor37	847496	848536	346	38.8168	9.68
OfAP2-35	LYG040571	AP2		834	unanchor34	79556	82462	277	31.6194	4.86
OfDREB-57	LYG040913	DREB		1275	unanchor69	299185	300752	424	47.1005	8.56
OfERF-125	LYG041134	ERF		1131	unanchor33	90167	91297	376	42.5719	4.65

## Sheet: Table S3
Table S3 Types and contents of organic acids during the flowering of O. fragrans
Compounds	S1	S2	S3	S4	S5	S6
3-Hydroxybutyrate	4.69207e+06	2420100	1.86943e+06	1.19108e+06	947680	962763
Malonic acid	4892100	2.39657e+06	1870600	1330100	977097	892110
2-Furanoic acid	170547	9	15870.3	9	73057.3	32506
4-Oxopentanoate	35869.3	30046.3	17954.7	20702.7	27110.7	23115.3
Fumaric acid	3.22753e+06	2.60133e+06	2.12037e+06	2531100	1.88683e+06	2.21023e+06
3-Methyl-2-Oxobutanoic acid	198250	145347	95005.7	97591.3	147917	129853
Succinic acid*	7.59393e+06	5.80287e+06	5.47253e+06	4.73313e+06	4.50033e+06	4675000
Methylmalonic acid*	7.74787e+06	5958500	5.54487e+06	4856200	4613600	4604100
3-Hydroxy-3-methyl butyric acid	332403	370367	335470	329280	315583	252233
Aminomalonic acid	10076200	6809600	5411100	4887700	4470600	4.45453e+06
Citraconic acid	565560	326380	276457	318677	363877	313230
6-Aminocaproic acid	3606600	2223400	1.98367e+06	2.60293e+06	2.68957e+06	3807600
Oxaloacetic acid	64209.7	102296	122713	100989	102958	139637
2-Methylsuccinic acid	1.77813e+07	1.15253e+07	8.10933e+06	7.78353e+06	7.32867e+06	6825100
(S)-(-)-2-Hydroxyisocaproic acid	392170	352217	413657	394590	522513	622647
L-(-)-Malic acid	2034700	1.92103e+06	1.83483e+06	1.94257e+06	2.17133e+06	1927500
Trans,trans-Muconic acid	5.38933e+06	5.51767e+06	4153000	3.04947e+06	3.87667e+06	4.01363e+06
4-Guanidinobutyric acid	9943200	1.49053e+07	6488400	7.04783e+06	7917100	7.32873e+06
A-Ketoglutaric acid	1.37448e+06	2765200	2.63047e+06	2.48287e+06	2.99413e+06	2.87377e+06
Adipic Acid	4842200	2.40577e+06	1316400	1.13747e+06	1189360	1337900
Methylglutaric acid	36710.3	50908.3	45909.7	58734.3	72257.7	73631.3
Citramalate	4.55183e+06	3173000	2253300	4400900	5.67753e+06	6.73233e+06
(Rs)-Mevalonic acid	1.00909e+06	1.03898e+06	782877	922103	1.16897e+06	957363
L-(+)-Tartaric acid	317123	221567	180803	232243	296637	283083
Benzoylformic acid	950433	436477	422997	203797	155830	136927
3-Hydroxyanthranilic acid	1.04824e+06	923233	454310	341516	644663	296323
Diethyl phosphate	2.18256e+06	738643	1340240	636113	1.45421e+06	842437
Oxoadipic acid	50862.7	58169	46852	56734.3	57377	54722.3
D-Xylonic acid	2.00137e+06	2011600	1586900	2144600	2.69343e+06	2.54467e+06
Sodium Valproate	8.30367e+06	7.99377e+06	6.55723e+06	7.02653e+06	7.14467e+06	7.36973e+06
DL-Glyceraldehyde 3-phosphate	199043	303017	177247	167923	204067	99522
Cis-Aconitic acid	163880	86454.7	55928.7	63649	37344.3	38475.3
Shikimic acid	494427	168693	145730	118827	53240	70881.7
SubericAcid	1.07676e+06	725530	357437	200533	142387	143253
2-Isopropylmalate	38885000	1.81117e+07	26221000	30988000	1.83143e+07	1.79787e+07
1-Naphthylacetic acid	30824	67793.3	68985.3	98768.7	124713	138250
Anchoic Acid	601993	473973	399000	479653	928473	974463
Citric Acid	5.33637e+06	4.82213e+06	3.80713e+06	3.99337e+06	3.21153e+06	2.52713e+06
Kinic acid	10029000	7734300	6445000	6201300	4.48507e+06	3.86987e+06
D-Galacturonic acid(Gal A)*	738697	864263	713823	747003	727267	626733
Sebacic acid	45076.3	26903	14953	10646	17212.7	14700.7
Phosphoenolpyruvic acid	178180	145597	63090.7	43260.3	64521	23523
(+)-Jasmonic acid	62620	164980	211680	304293	692600	2.71637e+06
Argininosuccinic acid	341113	557880	442470	454377	533680	362253
N-[(-)-Jasmonoyl]-(L)-Isoleucine (JA-L-Ile)	401420	360317	287933	479487	539583	1.89387e+06
Total	1.63997e+08	1.19839e+08	1.03165e+08	1.07212e+08	96557579	9.81954e+07

## Sheet: Table S4
Table S4 Differentially expressed genes (DEGs) from OfERF017-OE and WT
Gene	G5275_1	G5275_2	G5275_3	P23_5275_1	P23_5275_2	P23_5275_3	logFC	logCPM	PValue	FDR	GeneInfo	GeneName	GO	KEGG	NR
LYG013745	73.04	67.49	71.81	0.99	0.99	0.69	6.27446	5.00943	0	0	Superscaffold7:4849061-4850342:-	LYG013745	2;GO:0016491,molecular_function oxidoreductase activity;GO:0055114,biological_process oxidation-reduction process	E1.14.17.4; aminocyclopropanecarboxylate oxidase [EC:1.14.17.4]; K05933	1-aminocyclopropane-1-carboxylate oxidase 1-like [Sesamum indicum]
LYG017146	27.32	28.17	28.1	0.58	0.43	0.63	5.59561	4.54428	0	0	Superscaffold9:7932495-7936009:-	LYG017146	NA	NA	protein NUCLEAR FUSION DEFECTIVE 4-like [Sesamum indicum]
LYG013769	299.27	284.87	279.66	8.21	8.34	10.12	4.9496	6.04842	0	0	Superscaffold7:5126534-5127432:-	LYG013769	1;GO:0006952,biological_process defense response	NA	kirola-like isoform X2 [Sesamum indicum]
LYG003170	35.48	33.18	37.52	1.3	1.24	1.85	4.51817	4.99345	0	0	Superscaffold2:2335901-2337779:-	LYG003170	3;GO:0004097,molecular_function catechol oxidase activity;GO:0016491,molecular_function oxidoreductase activity;GO:0055114,biological_process oxidation-reduction process	E1.10.3.1; polyphenol oxidase [EC:1.10.3.1]; K00422	polyphenol oxidase, chloroplastic-like [Dorcoceras hygrometricum]
LYG016735	78	82.26	79.02	4.72	3.9	3.98	4.20293	5.55998	0	0	Superscaffold9:3143509-3146051:+	LYG016735	NA	NA	PREDICTED: glucan endo-1,3-beta-glucosidase 3-like [Nicotiana sylvestris] >XP_016441275.1 PREDICTED: glucan endo-1,3-beta-glucosidase 3-like [Nicotiana tabacum]
LYG024542	832.1	758.17	846.79	41.43	52.25	42.59	4.1061	6.96305	0	0	Superscaffold13:25236467-25237284:+	LYG024542	NA	NA	hypothetical protein CISIN_1g034425mg [Citrus sinensis]
LYG005169	228.18	223.73	231.96	19.3	23.97	17.78	3.43579	5.58938	0	0	Superscaffold2:37588939-37590139:+	LYG005169	NA	NA	hypothetical protein F511_44426 [Dorcoceras hygrometricum]
LYG037506	480.89	462.09	461.94	91.87	88.89	88.47	2.33071	8.35626	0	0	Superscaffold23:2385838-2389076:-	LYG037506	1;GO:0055114,biological_process oxidation-reduction process	ADH1; alcohol dehydrogenase class-P [EC:1.1.1.1]; K18857	alcohol dehydrogenase 3 [Sesamum indicum]
LYG017250	679.64	667.35	753.19	118.71	119.64	113.69	2.52408	7.78104	3.82011557364452e-320	6.85120386428975e-317	Superscaffold9:9693727-9694774:-	LYG017250	NA	NA	dirigent protein 22-like [Sesamum indicum]
LYG004882	17.58	20.21	18.54	0.28	0.22	0.14	6.41508	4.36676	1.61202903312448e-311	2.65018e-308	Superscaffold2:34712308-34716760:+	LYG004882	3;GO:0000287,molecular_function magnesium ion binding;GO:0010333,molecular_function terpene synthase activity;GO:0016829,molecular_function lyase activity	E5.5.1.13; ent-copalyl diphosphate synthase [EC:5.5.1.13]; K04120	copalyl diphosphate synthase 1 [Isodon rubescens]
LYG021730	154.38	136.52	150.48	3.33	1.45	1.08	6.24028	4.4225	5.5745e-304	8.45951e-301	Superscaffold12:2722857-2723145:-	LYG021730	NA	NA	hypothetical protein COLO4_22186 [Corchorus olitorius]
LYG025154	1021.34	1042.22	985.07	230.08	244.48	255.3	2.0089	10.4444	3.0404e-292	4.28436e-289	Superscaffold14:2676596-2704784:+	LYG025154	1;GO:0003824,molecular_function catalytic activity	NA	4-coumarate:coenzyme A ligase 4 [Fraxinus mandshurica]
LYG019014	264.24	261.13	278.82	43.97	36.23	34.91	2.75902	6.24385	2.14755e-282	2.82446e-279	Superscaffold10:8618934-8620202:-	LYG019014	NA	NA	PREDICTED: universal stress protein A-like protein [Ziziphus jujuba]
LYG006940	64.76	64.76	65.32	7.62	5.51	7.83	3.16076	5.51201	2.53285e-282	3.12301e-279	Superscaffold3:30477830-30479420:+	LYG006940	NA	NA	uncharacterized protein LOC105174138 [Sesamum indicum]
LYG010267	154.01	150.12	150.16	35.52	37.7	37.62	1.98032	7.12448	1.96135e-269	2.27609e-266	Superscaffold5:9000247-9001738:+	LYG010267	1;GO:0046983,molecular_function protein dimerization activity	NA	hypothetical protein F511_34771 [Dorcoceras hygrometricum]
LYG015536	227.28	236.96	245.38	47.26	47.09	43.63	2.31266	6.01177	1.0216e-259	1.11967e-256	Superscaffold8:18492827-18493286:+	LYG015536	NA	NA	PREDICTED: probable E3 ubiquitin-protein ligase XERICO [Ipomoea nil] >XP_019198859.1 PREDICTED: probable E3 ubiquitin-protein ligase XERICO [Ipomoea nil]
LYG024564	63.49	62.62	64.92	8.37	7.14	7.7	2.99179	4.94934	1.51302e-255	1.49244e-252	Superscaffold13:25510224-25511401:+	LYG024564	3;GO:0004672,molecular_function protein kinase activity;GO:0005524,molecular_function ATP binding;GO:0006468,biological_process protein phosphorylation	MKK9; mitogen-activated protein kinase kinase 9 [EC:2.7.12.2]; K20604	hypothetical protein MIMGU_mgv1a010108mg [Erythranthe guttata]
LYG006696	27.4	26.7	26.66	2.25	1.37	1.45	3.96647	4.5248	1.09983e-252	9.86247e-250	Superscaffold3:27529804-27532369:+	LYG006696	3;GO:0000287,molecular_function magnesium ion binding;GO:0003824,molecular_function catalytic activity;GO:0030976,molecular_function thiamine pyrophosphate binding	PDC, pdc; pyruvate decarboxylase [EC:4.1.1.1]; K01568	PREDICTED: pyruvate decarboxylase 1 [Erythranthe guttata] >EYU41928.1 hypothetical protein MIMGU_mgv1a003147mg [Erythranthe guttata]
LYG017954	149.49	145.9	134.04	9.35	6.95	5.52	4.27182	4.49337	3.30202e-245	2.83228e-242	Superscaffold9:25140545-25142743:+	LYG017954	NA	NA	hypothetical protein B456_005G263600 [Gossypium raimondii]
LYG020388	204.08	223.82	213.91	35.72	34.93	36.9	2.52255	5.58934	1.12346e-242	9.23486e-240	Superscaffold11:6192429-6194182:-	LYG020388	NA	NA	PREDICTED: thiosulfate sulfurtransferase 18 isoform X1 [Solanum tuberosum]
LYG003025	126.65	112.65	121.5	3.29	2.87	2.68	5.29738	4.0588	1.47341e-239	1.1627e-236	Superscaffold2:115042-115312:-	LYG003025	NA	NA	uncharacterized protein LOC105174782 [Sesamum indicum]
LYG022051	155.32	150.1	168.01	6.84	8.93	6.9	4.32685	4.31294	3.41617e-235	2.59208e-232	Superscaffold12:7518702-7518942:+	LYG022051	NA	NA	uncharacterized protein LOC105171235 [Sesamum indicum]
LYG029355	23.74	23.58	23.87	0.06	0.5	0.19	6.42367	3.67953	3.00405e-232	2.19496e-229	Superscaffold16:24338636-24341341:-	LYG029355	2;GO:0016491,molecular_function oxidoreductase activity;GO:0055114,biological_process oxidation-reduction process	AKR1B; aldehyde reductase [EC:1.1.1.21]; K00011	PREDICTED: NADP-dependent D-sorbitol-6-phosphate dehydrogenase-like [Nelumbo nucifera]
LYG020036	791.11	772.51	744.24	226.25	225.52	235.34	1.6943	9.01555	1.63623e-231	1.15284e-228	Superscaffold11:1821134-1822901:-	LYG020036	NA	NA	hypothetical protein CCACVL1_12336 [Corchorus capsularis]
LYG036907	20.66	20.89	20.25	1.56	1.46	1	3.91269	4.27037	2.63274e-227	1.79099e-224	Superscaffold22:8656175-8661060:+	LYG036907	3;GO:0000287,molecular_function magnesium ion binding;GO:0003824,molecular_function catalytic activity;GO:0030976,molecular_function thiamine pyrophosphate binding	PDC, pdc; pyruvate decarboxylase [EC:4.1.1.1]; K01568	pyruvate decarboxylase 1 [Sesamum indicum]
LYG010404	177.04	183.19	198.13	41.36	40.79	37.24	2.17473	6.7828	4.17639e-222	2.7464e-219	Superscaffold5:10802149-10807613:+	LYG010404	2;GO:0003824,molecular_function catalytic activity;GO:0050662,molecular_function coenzyme binding	NA	PREDICTED: cinnamoyl-CoA reductase 1-like [Solanum tuberosum]
LYG021912	73.01	67.94	76.83	9.76	8	9.12	2.96794	5.08416	4.73327e-221	3.01219e-218	Superscaffold12:5181033-5181958:+	LYG021912	NA	NA	LOB domain-containing protein 41 [Sesamum indicum]
LYG006566	111.53	118.54	111.39	18.76	16.22	17.62	2.64789	5.19165	4.90782e-221	3.02567e-218	Superscaffold3:25753432-25754069:+	LYG006566	1;GO:0004866,molecular_function endopeptidase inhibitor activity	NA	PREDICTED: miraculin [Capsicum annuum]
LYG009438	14.44	15	15.67	0.9	1.28	1.09	3.72185	4.34417	2.79438e-219	1.67053e-216	Superscaffold5:731276-737999:-	LYG009438	3;GO:0004553,molecular_function hydrolase activity, hydrolyzing O-glycosyl compounds;GO:0005975,biological_process carbohydrate metabolic process;GO:0030246,molecular_function carbohydrate binding	NA	beta-galactosidase [Sesamum indicum]
LYG024565	121.12	108.05	99.93	13.82	11.7	10.98	3.12683	5.75279	2.88305e-214	1.62505e-211	Superscaffold13:25512504-25514333:+	LYG024565	3;GO:0004672,molecular_function protein kinase activity;GO:0005524,molecular_function ATP binding;GO:0006468,biological_process protein phosphorylation	MKK9; mitogen-activated protein kinase kinase 9 [EC:2.7.12.2]; K20604	mitogen-activated protein kinase kinase 9-like [Sesamum indicum]
LYG005156	126.5	115.97	119.6	27.91	28.44	25.85	2.08728	6.50419	4.98575e-211	2.73219e-208	Superscaffold2:37467606-37472515:-	LYG005156	1;GO:0055114,biological_process oxidation-reduction process	ADH1; alcohol dehydrogenase class-P [EC:1.1.1.1]; K18857	PREDICTED: alcohol dehydrogenase 3-like [Erythranthe guttata] >EYU17406.1 hypothetical protein MIMGU_mgv1a008160mg [Erythranthe guttata]
LYG036407	146.35	152.39	154.71	35.43	35.99	40.65	1.95944	6.39955	5.08941e-205	2.64221e-202	Superscaffold22:2617392-2623889:+	LYG036407	NA	NA	uncharacterized protein LOC105176977 [Sesamum indicum]
LYG025194	125.83	113.96	123.75	7.75	9.06	10.55	3.65832	4.33318	2.21857e-201	1.12226e-198	Superscaffold14:3249134-3249721:-	LYG025194	3;GO:0009055,molecular_function electron transfer activity;GO:0015035,molecular_function protein disulfide oxidoreductase activity;GO:0045454,biological_process cell redox homeostasis	NA	monothiol glutaredoxin-S4 [Sesamum indicum]
LYG020798	87.68	93.09	103.32	2.05	2.38	2.93	5.18222	3.87445	4.21773e-201	2.08018e-198	Superscaffold11:13559805-13560105:-	LYG020798	NA	NA	PREDICTED: uncharacterized protein LOC18593806 [Theobroma cacao]
LYG028625	177.76	170.23	173.65	33.03	29.06	32.43	2.4114	5.26321	6.56492e-201	3.15885e-198	Superscaffold16:7072584-7077296:+	LYG028625	1;GO:0051091,biological_process positive regulation of DNA-binding transcription factor activity	NA	PREDICTED: sigma factor binding protein 1, chloroplastic-like [Erythranthe guttata] >EYU42924.1 hypothetical protein MIMGU_mgv1a015864mg [Erythranthe guttata]
LYG010190	79.32	74.39	72.27	12.97	11.08	11.46	2.62121	5.24942	1.6997e-200	7.98374e-198	Superscaffold5:8181369-8182680:-	LYG010190	2;GO:0003700,molecular_function DNA-binding transcription factor activity;GO:0006355,biological_process regulation of transcription, DNA-templated	NA	ethylene-responsive transcription factor erf071 [Nicotiana attenuata]
LYG032938	198.7	182.32	192.17	50.98	48.75	49.08	1.89307	6.67712	5.23225e-197	2.34595e-194	Superscaffold19:10654045-10655328:-	LYG032938	1;GO:0005515,molecular_function protein binding	NA	PREDICTED: uncharacterized protein LOC104117279 [Nicotiana tomentosiformis] >XP_016510001.1 PREDICTED: uncharacterized protein LOC107827386 [Nicotiana tabacum]
LYG003026	88.63	85.45	86.15	3.04	2.21	2.11	5.10063	3.59896	6.32295e-193	2.77198e-190	Superscaffold2:128530-128800:-	LYG003026	NA	NA	uncharacterized protein LOC105174782 [Sesamum indicum]
LYG003725	129.51	121.53	146.97	10.77	9.92	8.78	3.71105	4.52959	3.47885e-191	1.49197e-188	Superscaffold2:11460194-11460767:+	LYG003725	NA	NA	Uncharacterized protein TCM_030224 [Theobroma cacao]
LYG032758	290.85	289.46	269.73	80.14	74.79	75.89	1.82829	6.88538	7.92981e-190	3.3285e-187	Superscaffold19:6616068-6617293:+	LYG032758	1;GO:0005515,molecular_function protein binding	NA	uncharacterized protein LOC105168308 [Sesamum indicum]
LYG036571	150.25	150.91	162.52	35.86	41.26	40.59	1.92244	7.08544	1.73874e-189	7.14621e-187	Superscaffold22:4244332-4256754:+	LYG036571	2;GO:0005524,molecular_function ATP binding;GO:0016301,molecular_function kinase activity	udk, UCK; uridine kinase [EC:2.7.1.48]; K00876	uridine kinase-like protein 3 [Sesamum indicum] >XP_011095599.1 uridine kinase-like protein 3 [Sesamum indicum]
LYG038034	224.8	223.4	225.72	70.23	68.85	73.21	1.61236	7.06179	4.56985e-189	1.83988e-186	Superscaffold23:15358803-15360163:-	LYG038034	NA	NA	uncharacterized protein LOC105164219 [Sesamum indicum]
LYG025674	26.95	28.15	25.97	2.18	2.37	2.76	3.40243	4.21395	8.56136e-189	3.37797e-186	Superscaffold14:9072023-9076995:+	LYG025674	4;GO:0000015,cellular_component phosphopyruvate hydratase complex;GO:0000287,molecular_function magnesium ion binding;GO:0004634,molecular_function phosphopyruvate hydratase activity;GO:0006096,biological_process glycolytic process	ENO, eno; enolase [EC:4.2.1.11]; K01689	enolase [Sesamum indicum]
LYG025394	848.9	798.81	888.97	204.45	228.04	206.48	1.93564	7.75509	1.25239e-188	4.84455e-186	Superscaffold14:5543636-5544648:-	LYG025394	NA	NA	uncharacterized protein LOC105158387 [Sesamum indicum]
LYG006567	41.86	41.18	37.35	0.97	1.03	1.71	4.91737	3.7245	5.30192e-186	2.01147e-183	Superscaffold3:25763735-25764371:+	LYG006567	1;GO:0004866,molecular_function endopeptidase inhibitor activity	NA	PREDICTED: miraculin-like [Ziziphus jujuba]
LYG024194	86.57	82.97	83.73	23.94	23.81	25.78	1.72915	6.67189	2.02315e-184	7.53071e-182	Superscaffold13:20709110-20711128:-	LYG024194	4;GO:0004672,molecular_function protein kinase activity;GO:0005524,molecular_function ATP binding;GO:0006468,biological_process protein phosphorylation;GO:0030246,molecular_function carbohydrate binding	NA	PREDICTED: L-type lectin-domain containing receptor kinase VIII.1-like [Ipomoea nil]
LYG025669	25.41	29.26	28.35	2.72	2.14	2.18	3.51885	4.29855	2.63651e-183	9.63207e-181	Superscaffold14:9005427-9006889:-	LYG025669	NA	NA	hypothetical protein F511_03257 [Dorcoceras hygrometricum]
LYG026045	33.03	32.33	33.2	5.6	5.24	4.88	2.60233	4.61226	9.46746e-174	3.33525e-171	Superscaffold14:17066181-17067715:-	LYG026045	1;GO:0005515,molecular_function protein binding	NA	putative LRR receptor-like serine/threonine-protein kinase-like [Dorcoceras hygrometricum]
LYG003211	74.47	71.82	72.87	13.17	12.82	16.43	2.30663	5.45349	2.38691e-172	8.26121e-170	Superscaffold2:2875508-2877596:+	LYG003211	NA	NA	PREDICTED: protein trichome birefringence-like 41 [Ipomoea nil]
LYG013881	209.63	198.83	209.31	66.45	64.09	64.4	1.61132	7.02916	1.3667e-169	4.64867e-167	Superscaffold7:6664813-6666598:+	LYG013881	3;GO:0003700,molecular_function DNA-binding transcription factor activity;GO:0006355,biological_process regulation of transcription, DNA-templated;GO:0043565,molecular_function sequence-specific DNA binding	NA	WRKY transcription factor 40 [Fraxinus mandshurica]
LYG016065	17.97	18.95	18.05	0.92	1.52	1.36	3.77682	3.79663	3.57981e-165	1.17704e-162	Superscaffold8:25290492-25292888:-	LYG016065	2;GO:0004144,molecular_function diacylglycerol O-acyltransferase activity;GO:0045017,biological_process glycerolipid biosynthetic process	NA	O-acyltransferase WSD1 [Sesamum indicum]
LYG017709	382.55	456.7	380.99	93.2	88.6	91.27	2.10645	6.80753	1.63165e-163	5.19182e-161	Superscaffold9:21410673-21418015:+	LYG017709	1;GO:0009055,molecular_function electron transfer activity	NA	Plastocyanin-like protein [Corchorus capsularis]
LYG001149	37.16	40.13	37.18	8.36	7.81	7.7	2.21194	4.95894	2.2887e-158	7.16691e-156	Superscaffold1:20683955-20694743:-	LYG001149	4;GO:0000786,cellular_component nucleosome;GO:0003677,molecular_function DNA binding;GO:0005634,cellular_component nucleus;GO:0006334,biological_process nucleosome assembly	NA	basic salivary proline-rich protein 2 [Sesamum indicum]
LYG026332	75.04	81.62	68.72	12.82	9.54	10.86	2.71453	5.17829	9.94221e-157	3.06469e-154	Superscaffold14:24328303-24329565:+	LYG026332	NA	NA	LOB domain-containing protein 41 [Sesamum indicum]
LYG029304	102.15	98.18	85.84	3.49	4.67	3.04	4.61839	3.6658	3.79244e-155	1.13359e-152	Superscaffold16:23669875-23670130:+	LYG029304	NA	NA	hypothetical protein MANES_17G096800 [Manihot esculenta]
LYG038354	1264.69	1245.38	1388.07	399.87	360.79	366.54	1.73752	7.90505	2.08175e-154	6.12967e-152	Superscaffold23:19084307-19085436:+	LYG038354	1;GO:0004869,molecular_function cysteine-type endopeptidase inhibitor activity	NA	cystein protease inhibitor 1 [Nicotiana tabacum] >AIE76378.1 cysteine protease inhibitor [Nicotiana tabacum]
LYG024347	163.24	149.76	153.25	45.11	42.86	42.74	1.78262	6.07029	3.49523e-154	1.01403e-151	Superscaffold13:22954439-22955117:-	LYG024347	2;GO:0003700,molecular_function DNA-binding transcription factor activity;GO:0006355,biological_process regulation of transcription, DNA-templated	NA	PREDICTED: ethylene-responsive transcription factor ERF106 [Erythranthe guttata]
LYG024958	47.27	48.66	43.21	9.88	11.25	11.88	2.01544	5.71896	1.21618e-152	3.47721e-150	Superscaffold14:592088-599535:+	LYG024958	NA	E2.4.1.82; raffinose synthase [EC:2.4.1.82]; K06617	probable galactinol--sucrose galactosyltransferase 2 isoform X1 [Sesamum indicum]
LYG014668	5876.46	6046.82	6123.02	2325.61	2390.6	2249.11	1.31966	11.6588	2.8331e-150	7.76271e-148	Superscaffold7:23615918-23617490:-	LYG014668	NA	PNAE; polyneuridine-aldehyde esterase [EC:3.1.1.78]; K08233	PREDICTED: salicylic acid-binding protein 2-like isoform X1 [Solanum tuberosum]
LYG031086	22.25	23.04	24.78	5.23	5.4	5.8	2.03509	5.37824	4.23314e-150	1.14399e-147	Superscaffold18:637045-642469:+	LYG031086	3;GO:0016021,cellular_component integral component of membrane;GO:0030001,biological_process metal ion transport;GO:0046872,molecular_function metal ion binding	NA	putative inactive cadmium/zinc-transporting ATPase HMA3 [Sesamum indicum]
LYG038168	575.07	563.08	606.87	189.94	208.41	194.46	1.504	8.68436	3.2342e-149	8.6222e-147	Superscaffold23:16874863-16875925:-	LYG038168	1;GO:0016787,molecular_function hydrolase activity	NA	probable carboxylesterase 8 [Sesamum indicum]
LYG010224	114.53	118	111.81	20.57	28.03	26.75	2.13065	5.67942	5.49055e-148	1.44423e-145	Superscaffold5:8573226-8575934:+	LYG010224	NA	NA	protein MARD1-like [Sesamum indicum]
LYG029674	65.37	66.08	62.43	19.54	18.17	18.47	1.73563	5.72753	1.59433e-147	4.13854e-145	Superscaffold17:1462569-1464624:+	LYG029674	NA	NA	junctophilin-3-like [Dorcoceras hygrometricum]
LYG012629	51.71	56.83	56.34	12.69	14.55	15.37	1.89331	5.81203	2.56852e-147	6.58074e-145	Superscaffold6:15276249-15281111:-	LYG012629	NA	NA	uncharacterized RING finger protein C4G3.12c-like [Sesamum indicum] >XP_011076868.1 uncharacterized RING finger protein C4G3.12c-like [Sesamum indicum] >XP_011076947.1 uncharacterized RING finger protein C4G3.12c-like [Sesamum indicum]
LYG022213	61.1	59.96	61.73	9.41	10.08	10.31	2.55739	4.33221	2.19431e-146	5.54992e-144	Superscaffold12:10348934-10349584:-	LYG022213	NA	NA	PREDICTED: uncharacterized protein LOC102594742 [Solanum tuberosum]
LYG003540	25	29.91	29.15	1.48	1.61	2.13	3.9305	3.79263	6.40975e-146	1.60065e-143	Superscaffold2:8176345-8178971:-	LYG003540	2;GO:0003677,molecular_function DNA binding;GO:0006355,biological_process regulation of transcription, DNA-templated	NA	NAC transcription factor [Camellia sinensis]
LYG038372	31.41	33.81	33.78	6.23	6.07	6.05	2.38004	4.55158	1.05687e-145	2.60623e-143	Superscaffold23:19282590-19286745:-	LYG038372	1;GO:0005515,molecular_function protein binding	NA	F-box protein At2g32560 [Sesamum indicum]
LYG021337	132.36	132.25	133.23	42.65	41.03	43.63	1.58983	5.96177	5.57753e-145	1.35844e-142	Superscaffold11:27049723-27052841:-	LYG021337	NA	GST, gst; glutathione S-transferase [EC:2.5.1.18]; K00799	glutathione transferase GST 23-like [Sesamum indicum]
LYG039743	23.07	26.29	25.67	0.6	0.44	0.38	5.67723	3.143	6.68698e-145	1.60879e-142	unanchor71:1182182-1215871:+	LYG039743	2;GO:0004185,molecular_function serine-type carboxypeptidase activity;GO:0006508,biological_process proteolysis	NA	putative serine carboxypeptidase-like 7 [Olea europaea subsp. europaea]
LYG016354	21.45	19.88	20.06	1.07	0.93	0.65	4.49637	3.36428	6.60869e-143	1.53384e-140	Superscaffold8:28264180-28266938:-	LYG016354	4;GO:0016020,cellular_component membrane;GO:0016021,cellular_component integral component of membrane;GO:0022857,molecular_function transmembrane transporter activity;GO:0055085,biological_process transmembrane transport	NA	hexose transport protein [Actinidia deliciosa]
LYG025247	293.5	301.64	302.82	65.79	84.67	79.07	1.91246	7.32378	2.49551e-139	5.65878e-137	Superscaffold14:3861184-3864554:-	LYG025247	2;GO:0016702,molecular_function oxidoreductase activity, acting on single donors with incorporation of molecular oxygen, incorporation of two atoms of oxygen;GO:0055114,biological_process oxidation-reduction process	ADO; cysteamine dioxygenase [EC:1.13.11.19]; K10712	plant cysteine oxidase 1 [Sesamum indicum]
LYG028464	78.15	73.28	73.77	14.14	17.06	17.84	2.1362	5.17039	4.88702e-139	1.08327e-136	Superscaffold16:4755776-4772387:-	LYG028464	2;GO:0003824,molecular_function catalytic activity;GO:0050662,molecular_function coenzyme binding	NA	vestitone reductase-like [Nicotiana tabacum] >AHK22739.1 dihydroflavonol-4-reductase [Nicotiana tabacum]
LYG028882	37.64	36.28	37.29	8.4	7.98	7.52	2.1698	4.69385	3.19335e-138	6.99982e-136	Superscaffold16:12164503-12165652:-	LYG028882	1;GO:0016787,molecular_function hydrolase activity	NA	carboxylesterase [Tectona grandis]
LYG010191	205.91	223.87	216.67	74.66	81.79	80.1	1.39636	8.40527	1.53459e-136	3.2907e-134	Superscaffold5:8193458-8202261:+	LYG010191	2;GO:0005985,biological_process sucrose metabolic process;GO:0016157,molecular_function sucrose synthase activity	E2.4.1.13; sucrose synthase [EC:2.4.1.13]; K00695	PREDICTED: sucrose synthase 2 [Erythranthe guttata] >EYU46748.1 hypothetical protein MIMGU_mgv1a001481mg [Erythranthe guttata]
LYG035430	95.03	102.38	71.38	6.89	7.21	9.37	3.45291	5.49702	1.59246e-135	3.34214e-133	Superscaffold21:8273485-8274923:+	LYG035430	2;GO:0042819,biological_process vitamin B6 biosynthetic process;GO:0042823,biological_process pyridoxal phosphate biosynthetic process	pdxS, pdx1; pyridoxal 5'-phosphate synthase pdxS subunit [EC:4.3.3.6]; K06215	PREDICTED: probable pyridoxal 5'-phosphate synthase subunit PDX1 [Erythranthe guttata] >EYU45710.1 hypothetical protein MIMGU_mgv1a010525mg [Erythranthe guttata]
LYG020314	92.79	84.19	88.98	29.48	31.09	30.21	1.49696	7.18755	2.79443e-132	5.74254e-130	Superscaffold11:4947288-4950338:-	LYG020314	1;GO:0043531,molecular_function ADP binding	NA	probable disease resistance protein At4g33300 [Sesamum indicum]
LYG020289	16.23	15.52	14.77	0.82	0.87	0.71	4.22618	3.26693	4.82868e-130	9.82065e-128	Superscaffold11:4713136-4722050:-	LYG020289	NA	NA	probable vacuolar amino acid transporter YPQ1 isoform X1 [Sesamum indicum]
LYG011802	65.35	79.56	63.9	8.62	7.39	8.34	3.04707	4.39301	1.89995e-129	3.78608e-127	Superscaffold6:3866946-3869635:+	LYG011802	NA	NA	uncharacterized protein LOC105155373 [Sesamum indicum] >XP_011069554.1 uncharacterized protein LOC105155373 [Sesamum indicum]
LYG030010	26.92	28.04	29.38	7.81	7.6	6.88	1.87211	5.34788	2.21537e-129	4.37048e-127	Superscaffold17:5394067-5396362:-	LYG030010	2;GO:0004252,molecular_function serine-type endopeptidase activity;GO:0006508,biological_process proteolysis	NA	subtilisin-like protease SBT1.9 [Sesamum indicum]
LYG011501	328.2	313.34	313.9	122.34	127.72	124.98	1.29538	7.80661	2.67297e-127	5.22103e-125	Superscaffold6:424799-426402:+	LYG011501	2;GO:0003677,molecular_function DNA binding;GO:0006355,biological_process regulation of transcription, DNA-templated	NA	NAC domain-containing protein 72 [Sesamum indicum]
LYG014784	219.44	203.46	184.22	51	40.96	48.47	2.05951	6.72081	1.89955e-124	3.63829e-122	Superscaffold7:26374599-26376000:+	LYG014784	NA	NA	LOB domain-containing protein 41 [Sesamum indicum]
LYG022201	93.71	95.44	92.54	17.56	18.65	23.83	2.16263	4.81834	1.10416e-123	2.0945e-121	Superscaffold12:10076185-10078283:+	LYG022201	NA	NA	universal stress protein PHOS34 [Sesamum indicum]
LYG000640	22.14	23.27	21.21	3.83	3.34	2.65	2.72607	4.20587	3.48882e-123	6.555e-121	Superscaffold1:7756178-7758568:-	LYG000640	1;GO:0016758,molecular_function transferase activity, transferring hexosyl groups	UGT85A23_24; 7-deoxyloganetin glucosyltransferase [EC:2.4.1.324]; K21374	7-deoxyloganetin glucosyltransferase-like [Sesamum indicum]
LYG009741	114.76	109.38	118.05	34.82	40.26	36.74	1.5593	6.79722	5.49894e-123	1.02343e-120	Superscaffold5:3573269-3580959:-	LYG009741	1;GO:0004866,molecular_function endopeptidase inhibitor activity	NA	miraculin-like precursor [Nicotiana tabacum] >AAC49969.1 tumor-related protein [Nicotiana tabacum]
LYG039822	194.23	192.48	158.68	44.37	43.04	46.89	1.96673	6.21694	1.63974e-119	2.9408e-117	unanchor55:66289-67686:+	LYG039822	1;GO:0005515,molecular_function protein binding	NA	uncharacterized protein LOC105168308 [Sesamum indicum]
LYG028284	94.96	95.32	92.32	36.01	36.49	36.52	1.32025	6.54108	7.28625e-119	1.29498e-116	Superscaffold16:2556393-2560957:+	LYG028284	1;GO:0016758,molecular_function transferase activity, transferring hexosyl groups	UGT85A23_24; 7-deoxyloganetin glucosyltransferase [EC:2.4.1.324]; K21374	7-deoxyloganetin glucosyltransferase-like [Sesamum indicum]
LYG020404	82.47	76.17	59.1	4.01	3.33	3.31	4.30096	3.83682	1.686e-118	2.96977e-116	Superscaffold11:6382869-6383346:-	LYG020404	NA	NA	hypothetical protein CICLE_v10026757mg [Citrus clementina] >ESR39440.1 hypothetical protein CICLE_v10026757mg [Citrus clementina]
LYG040848	51.5	48.32	47.48	11.18	9.64	12.87	2.06881	5.22505	1.06666e-117	1.86222e-115	unanchor51:67177-70130:+	LYG040848	5;GO:0003924,molecular_function GTPase activity;GO:0005200,molecular_function structural constituent of cytoskeleton;GO:0005525,molecular_function GTP binding;GO:0005874,cellular_component microtubule;GO:0007017,biological_process microtubule-based process	TUBB; tubulin beta; K07375	tubulin beta chain [Sesamum indicum]
LYG018921	68.6	70.91	71.08	21.02	22.03	24.14	1.58992	5.46377	5.10819e-117	8.83985e-115	Superscaffold10:7411358-7412312:+	LYG018921	NA	NA	unnamed protein product [Coffea canephora]
LYG002120	26.37	24.34	24.89	6.63	5.87	6.66	1.92635	4.85065	1.82359e-114	3.07485e-112	Superscaffold1:38232397-38249116:+	LYG002120	NA	NA	trihelix transcription factor GT-2-like [Sesamum indicum]
LYG030713	77.17	67.31	75.83	18.49	16.14	13.68	2.14312	5.72695	2.38574e-114	3.98863e-112	Superscaffold17:20605378-20606996:+	LYG030713	2;GO:0004650,molecular_function polygalacturonase activity;GO:0005975,biological_process carbohydrate metabolic process	NA	putative polygalacturonase, partial [Olea europaea]
LYG021823	52.53	51.37	53.94	17.55	18.07	19.44	1.46311	5.89237	2.96921e-113	4.88138e-111	Superscaffold12:4011522-4014656:-	LYG021823	1;GO:0005515,molecular_function protein binding	NA	BTB/POZ domain-containing protein NPY4 [Sesamum indicum]
LYG029611	54.5	50.98	53.09	14.55	15.26	14.22	1.79571	4.87707	3.73815e-110	6.09473e-108	Superscaffold17:649708-650960:+	LYG029611	NA	NA	PREDICTED: myb-related protein 330 [Erythranthe guttata] >EYU22810.1 hypothetical protein MIMGU_mgv1a010870mg [Erythranthe guttata]
LYG012378	50.84	39.94	44.71	5.99	4.37	5.12	3.08101	4.15642	5.52187e-109	8.85654e-107	Superscaffold6:11075990-11081446:-	LYG012378	NA	NA	PREDICTED: uncharacterized protein LOC104228453 [Nicotiana sylvestris]
LYG017978	33.08	31.06	31.42	9.73	9.49	9.56	1.67774	5.02826	1.95066e-108	3.10344e-106	Superscaffold9:25516304-25521073:-	LYG017978	1;GO:0016758,molecular_function transferase activity, transferring hexosyl groups	NA	UDP-sugar:glycosyltransferase [Forsythia x intermedia]
LYG030393	118.32	120.53	122.71	46.94	44.23	45.68	1.34946	6.10086	4.19544e-108	6.6214e-106	Superscaffold17:11770926-11775948:-	LYG030393	2;GO:0016702,molecular_function oxidoreductase activity, acting on single donors with incorporation of molecular oxygen, incorporation of two atoms of oxygen;GO:0055114,biological_process oxidation-reduction process	ADO; cysteamine dioxygenase [EC:1.13.11.19]; K10712	plant cysteine oxidase 2 isoform X2 [Sesamum indicum]
LYG005400	69.63	77.66	75.78	22.63	24.14	20.01	1.69048	5.76063	2.28024e-107	3.57021e-105	Superscaffold3:2218299-2229132:-	LYG005400	NA	NA	uncharacterized protein LOC105174286 [Sesamum indicum]
LYG035985	9.38	10.53	9.48	0.94	0.59	0.77	3.62472	3.27446	3.77436e-107	5.86304e-105	Superscaffold21:20961209-20964268:-	LYG035985	3;GO:0000287,molecular_function magnesium ion binding;GO:0003824,molecular_function catalytic activity;GO:0030976,molecular_function thiamine pyrophosphate binding	PDC, pdc; pyruvate decarboxylase [EC:4.1.1.1]; K01568	PREDICTED: pyruvate decarboxylase 1 [Erythranthe guttata] >EYU41928.1 hypothetical protein MIMGU_mgv1a003147mg [Erythranthe guttata]
LYG034253	126.2	137.47	131.63	45.99	47.9	49.96	1.40283	6.0248	4.33646e-107	6.68357e-105	Superscaffold20:10306089-10308329:+	LYG034253	1;GO:0005515,molecular_function protein binding	GST, gst; glutathione S-transferase [EC:2.5.1.18]; K00799	PREDICTED: glutathione S-transferase F9-like [Pyrus x bretschneideri]
LYG003358	129.92	136.75	131.39	50.92	56.13	54.49	1.24658	7.25009	3.05928e-106	4.60713e-104	Superscaffold2:4798755-4814420:+	LYG003358	2;GO:0004553,molecular_function hydrolase activity, hydrolyzing O-glycosyl compounds;GO:0005975,biological_process carbohydrate metabolic process	E3.2.1.21; beta-glucosidase [EC:3.2.1.21]; K01188	beta-glucosidase 41 [Dorcoceras hygrometricum]
LYG033990	23.73	24.38	24.48	4.95	5.73	5.6	2.09692	4.22517	1.39474e-102	2.02319e-100	Superscaffold20:5777679-5778936:-	LYG033990	2;GO:0004190,molecular_function aspartic-type endopeptidase activity;GO:0006508,biological_process proteolysis	NA	basic 7S globulin 2-like [Sesamum indicum]
LYG020214	61.25	57.4	54.14	12.7	14.28	13.84	2.02256	4.6072	5.59155e-102	7.99349e-100	Superscaffold11:3827843-3829565:-	LYG020214	5;GO:0003677,molecular_function DNA binding;GO:0003700,molecular_function DNA-binding transcription factor activity;GO:0005634,cellular_component nucleus;GO:0006355,biological_process regulation of transcription, DNA-templated;GO:0046983,molecular_function protein dimerization activity	NA	deficiens, partial [Syringa vulgaris]
LYG005659	42.69	47.97	40.46	7.32	5.55	8.3	2.56946	4.35422	8.92248e-101	1.2573e-98	Superscaffold3:6179050-6181079:+	LYG005659	2;GO:0016702,molecular_function oxidoreductase activity, acting on single donors with incorporation of molecular oxygen, incorporation of two atoms of oxygen;GO:0055114,biological_process oxidation-reduction process	ADO; cysteamine dioxygenase [EC:1.13.11.19]; K10712	PREDICTED: plant cysteine oxidase 2-like [Erythranthe guttata] >EYU18188.1 hypothetical protein MIMGU_mgv1a010907mg [Erythranthe guttata]
LYG016976	116.83	125.14	128.2	46.83	49.22	44.43	1.34542	6.89875	1.35237e-100	1.89217e-98	Superscaffold9:6171032-6175026:-	LYG016976	NA	mtnK; 5-methylthioribose kinase [EC:2.7.1.100]; K00899	methylthioribose kinase [Sesamum indicum] >XP_011092532.1 methylthioribose kinase [Sesamum indicum]
LYG026874	185.69	157.86	171.55	31.86	21.42	26.28	2.64861	4.22948	1.40262e-100	1.94866e-98	Superscaffold15:6121955-6122404:-	LYG026874	NA	NA	PREDICTED: uncharacterized protein LOC100249546 [Vitis vinifera]
LYG003023	61.52	51.76	67.6	2.82	2.23	1.55	4.74276	3.0797	1.91248e-100	2.63842e-98	Superscaffold2:101409-101676:-	LYG003023	NA	NA	PREDICTED: uncharacterized protein LOC108662952 [Theobroma cacao]
LYG019170	200.96	202.78	202.66	95.06	94.25	95.71	1.03573	7.98946	2.21006e-100	3.02778e-98	Superscaffold10:10549241-10557654:-	LYG019170	NA	GH3; auxin responsive GH3 gene family; K14487	GH3 auxin-responsive promoter [Corchorus olitorius]
LYG038384	31.66	28.38	33.72	7.84	6.47	7.45	2.05618	4.8864	2.02115e-99	2.74988e-97	Superscaffold23:19433361-19447793:-	LYG038384	NA	AGXT; alanine-glyoxylate transaminase / serine-glyoxylate transaminase / serine-pyruvate transaminase [EC:2.6.1.44 2.6.1.45 2.6.1.51]; K00830	serine--glyoxylate aminotransferase [Sesamum indicum]
LYG023962	17.22	18.49	18.56	1.09	1.24	1.65	3.68367	3.00907	4.04376e-99	5.46406e-97	Superscaffold13:16766224-16769205:+	LYG023962	2;GO:0003677,molecular_function DNA binding;GO:0006355,biological_process regulation of transcription, DNA-templated	NA	unnamed protein product [Coffea canephora]
LYG014055	11.5	9.52	9.08	0.17	0.1	0.13	6.17414	2.66759	9.89265e-99	1.31866e-96	Superscaffold7:8961135-8962517:-	LYG014055	NA	NA	uncharacterized protein LOC105174138 [Sesamum indicum]
LYG003663	817.16	772.98	764.35	329.26	311.81	337.19	1.21346	7.68535	4.4096e-98	5.83843e-96	Superscaffold2:10125673-10126299:-	LYG003663	1;GO:0004869,molecular_function cysteine-type endopeptidase inhibitor activity	NA	putative cysteine proteinase inhibitor 1-like protein [Olea europaea subsp. europaea]
LYG025153	249.56	264.77	211.39	48.96	49.25	63.58	2.10944	7.01263	2.08899e-96	2.71129e-94	Superscaffold14:2660779-2676579:+	LYG025153	1;GO:0003824,molecular_function catalytic activity	NA	4-coumarate:coenzyme A ligase 4 [Fraxinus mandshurica]
LYG035039	156.89	153.47	159.08	63.28	69.15	66.1	1.18751	7.05373	6.2423e-96	8.04889e-94	Superscaffold21:1736840-1740638:-	LYG035039	2;GO:0004553,molecular_function hydrolase activity, hydrolyzing O-glycosyl compounds;GO:0005975,biological_process carbohydrate metabolic process	NA	glucan endo-1,3-beta-glucosidase 14-like [Sesamum indicum]
LYG022322	22.58	20.73	20.89	4.78	4.46	4.69	2.15034	4.13745	1.00119e-93	1.26612e-91	Superscaffold12:12565574-12569072:+	LYG022322	5;GO:0003924,molecular_function GTPase activity;GO:0005200,molecular_function structural constituent of cytoskeleton;GO:0005525,molecular_function GTP binding;GO:0005874,cellular_component microtubule;GO:0007017,biological_process microtubule-based process	TUBB; tubulin beta; K07375	PREDICTED: tubulin beta chain-like [Erythranthe guttata] >EYU36789.1 hypothetical protein MIMGU_mgv1a006308mg [Erythranthe guttata]
LYG034850	12.8	12.29	10.58	1.42	1.34	1.48	3.0098	3.5734	3.44128e-93	4.2968e-91	Superscaffold20:23901092-23908132:+	LYG034850	3;GO:0016758,molecular_function transferase activity, transferring hexosyl groups;GO:0022843,molecular_function voltage-gated cation channel activity;GO:0034765,biological_process regulation of ion transmembrane transport	NA	PREDICTED: hydroquinone glucosyltransferase-like [Nicotiana sylvestris] >XP_016451001.1 PREDICTED: hydroquinone glucosyltransferase-like [Nicotiana tabacum]
LYG026536	54.56	44.05	47.58	2.33	2.03	2.64	4.30859	2.92618	4.49346e-93	5.57528e-91	Superscaffold15:600360-600804:+	LYG026536	NA	NA	uncharacterized protein LOC105158521 [Sesamum indicum]
LYG037463	44.82	43.95	45.13	13.59	11.61	12.29	1.78753	4.59736	8.53124e-93	1.0519e-90	Superscaffold23:1390610-1394857:-	LYG037463	NA	NA	PREDICTED: protein SRC2 [Vitis vinifera] >CAN62174.1 hypothetical protein VITISV_027755 [Vitis vinifera] >CBI24379.3 unnamed protein product, partial [Vitis vinifera]
LYG009543	213.64	218.09	228.49	94.38	102.25	98.41	1.1083	8.10868	2.21316e-91	2.6786e-89	Superscaffold5:1716358-1727252:-	LYG009543	1;GO:0005515,molecular_function protein binding	NA	F-box/LRR-repeat protein 14 isoform X1 [Sesamum indicum]
LYG025305	16.45	13.78	13.72	2.21	1.96	2.06	2.76639	3.75778	4.38083e-88	5.1139e-86	Superscaffold14:4572938-4574908:+	LYG025305	4;GO:0005506,molecular_function iron ion binding;GO:0016705,molecular_function oxidoreductase activity, acting on paired donors, with incorporation or reduction of molecular oxygen;GO:0020037,molecular_function heme binding;GO:0055114,biological_process oxidation-reduction process	NA	cinnamate 4-hydroxylase [Osmanthus fragrans]
LYG022945	28.22	26.72	28.71	9.13	8.5	8.81	1.61001	4.80455	7.56666e-88	8.78089e-86	Superscaffold12:27424249-27426284:-	LYG022945	4;GO:0005506,molecular_function iron ion binding;GO:0016705,molecular_function oxidoreductase activity, acting on paired donors, with incorporation or reduction of molecular oxygen;GO:0020037,molecular_function heme binding;GO:0055114,biological_process oxidation-reduction process	NA	cytochrome P450 71A6-like [Sesamum indicum]
LYG016565	61.14	60.31	62.95	26.11	26.19	26.96	1.16424	6.27402	2.14053e-86	2.44095e-84	Superscaffold9:1054474-1057295:+	LYG016565	3;GO:0016020,cellular_component membrane;GO:0022857,molecular_function transmembrane transporter activity;GO:0055085,biological_process transmembrane transport	NA	PREDICTED: protein NRT1/ PTR FAMILY 7.3-like [Nicotiana tomentosiformis]
LYG017652	104.27	81.68	97.46	22.19	20.6	17.53	2.18525	4.98806	4.58855e-85	5.17274e-83	Superscaffold9:20005100-20006422:-	LYG017652	1;GO:0004857,molecular_function enzyme inhibitor activity	NA	invertase inhibitor [Dorcoceras hygrometricum]
LYG008049	84.01	85.61	85.94	34.24	32.94	38.07	1.2243	6.41195	2.66622e-84	2.98859e-82	Superscaffold4:6986433-6992189:-	LYG008049	3;GO:0003824,molecular_function catalytic activity;GO:0004722,molecular_function protein serine/threonine phosphatase activity;GO:0006470,biological_process protein dephosphorylation	NA	PREDICTED: probable protein phosphatase 2C 52 [Solanum tuberosum]
LYG007586	23.33	25.77	24.45	3.46	2.78	4.38	2.72316	3.48909	6.20933e-84	6.88189e-82	Superscaffold4:1566227-1580969:-	LYG007586	1;GO:0016787,molecular_function hydrolase activity	NA	PREDICTED: nudix hydrolase 2-like [Nicotiana tabacum]
LYG011232	58.27	55.33	55.99	15.5	12.93	14.83	1.91836	4.2484	8.48792e-84	9.35474e-82	Superscaffold5:28241730-28244949:-	LYG011232	NA	NA	putative LisH domain-containing protein C1711.05-like protein [Olea europaea subsp. europaea]
LYG014665	1755.99	1737.93	1851.9	811.34	795.7	734.77	1.13712	9.95306	3.89862e-83	4.22593e-81	Superscaffold7:23455666-23457168:-	LYG014665	NA	PNAE; polyneuridine-aldehyde esterase [EC:3.1.1.78]; K08233	salicylic acid-binding protein 2 [Sesamum indicum]
LYG023442	26.79	25.8	25.73	8.12	8.55	7.19	1.6658	4.70777	9.97953e-83	1.07583e-80	Superscaffold13:4926821-4931828:-	LYG023442	4;GO:0000287,molecular_function magnesium ion binding;GO:0004743,molecular_function pyruvate kinase activity;GO:0006096,biological_process glycolytic process;GO:0030955,molecular_function potassium ion binding	PK, pyk; pyruvate kinase [EC:2.7.1.40]; K00873	PREDICTED: pyruvate kinase, cytosolic isozyme [Ipomoea nil]
LYG036511	259.22	270.39	279.03	122.04	115.44	116.78	1.13866	6.65737	1.16512e-82	1.24921e-80	Superscaffold22:3575768-3577519:-	LYG036511	NA	NA	stem-specific protein TSJT1-like [Sesamum indicum] >XP_011069390.1 stem-specific protein TSJT1-like [Sesamum indicum]
LYG005282	67.19	68.2	68.7	32.02	32.28	32.75	1.01887	7.02517	1.4148e-82	1.50871e-80	Superscaffold3:646835-653029:+	LYG005282	4;GO:0003677,molecular_function DNA binding;GO:0005634,cellular_component nucleus;GO:0006355,biological_process regulation of transcription, DNA-templated;GO:0009725,biological_process response to hormone	NA	auxin response factor 19 [Sesamum indicum]
LYG015930	667.78	649.03	634.49	301.38	283.01	289.35	1.1063	6.97012	7.52912e-82	7.94302e-80	Superscaffold8:24012782-24013049:+	LYG015930	NA	NA	hypothetical protein POPTR_0016s03640g [Populus trichocarpa] >ERP51501.1 hypothetical protein POPTR_0016s03640g [Populus trichocarpa]
LYG038738	34.92	36.32	34.93	11.34	9.01	9.32	1.79471	4.55683	8.57294e-82	8.99611e-80	unanchor5:2027980-2029109:-	LYG038738	2;GO:0004190,molecular_function aspartic-type endopeptidase activity;GO:0006508,biological_process proteolysis	NA	basic 7S globulin 2 [Sesamum indicum]
LYG009610	94.67	99.07	108.41	37.31	40.53	38.72	1.32075	6.12959	3.68869e-81	3.85029e-79	Superscaffold5:2308074-2309790:-	LYG009610	2;GO:0003677,molecular_function DNA binding;GO:0006355,biological_process regulation of transcription, DNA-templated	NA	NAC domain [Macleaya cordata]
LYG032467	23.48	23.99	24.62	4.71	5.07	4.82	2.2489	3.64421	6.48024e-81	6.69331e-79	Superscaffold19:2272797-2274769:-	LYG032467	2;GO:0008375,molecular_function acetylglucosaminyltransferase activity;GO:0016020,cellular_component membrane	NA	uncharacterized protein LOC105156363 [Sesamum indicum]
LYG013513	76.55	77.3	71.67	29.82	31.51	30.5	1.24172	5.87746	7.60782e-81	7.81704e-79	Superscaffold7:2182496-2183809:+	LYG013513	NA	GAE, cap1J; UDP-glucuronate 4-epimerase [EC:5.1.3.6]; K08679	UDP-glucuronate 4-epimerase 1 [Sesamum indicum]
LYG008630	7121.73	6413.12	6597.55	3006.33	2759.38	2791.57	1.18086	11.6623	1.15875e-79	1.17834e-77	Superscaffold4:16239656-16241027:+	LYG008630	NA	NA	RecName: Full=Thaumatin-like protein; AltName: Full=Endo-(1,3)-beta-glucanase; AltName: Allergen=Ole e 13; Flags: Precursor >ACZ57583.1 allergenic thaumatin [Olea europaea]
LYG006953	15.35	14.86	15.38	1.72	1.77	2.6	2.8215	3.22855	1.96355e-79	1.98651e-77	Superscaffold3:30646854-30649395:+	LYG006953	2;GO:0004332,molecular_function fructose-bisphosphate aldolase activity;GO:0006096,biological_process glycolytic process	ALDO; fructose-bisphosphate aldolase, class I [EC:4.1.2.13]; K01623	fructose-bisphosphate aldolase 6, cytosolic [Sesamum indicum]
LYG028152	490.51	387.21	462.56	138.61	133.85	140.64	1.64438	6.09079	9.13739e-79	9.19706e-77	Superscaffold16:1357910-1358144:-	LYG028152	NA	NA	hypothetical protein A4A49_08095 [Nicotiana attenuata]
LYG005273	5	6.35	6.63	0	0.04	0.22	5.86825	2.37488	1.39183e-78	1.38677e-76	Superscaffold3:446447-450460:-	LYG005273	2;GO:0004553,molecular_function hydrolase activity, hydrolyzing O-glycosyl compounds;GO:0005975,biological_process carbohydrate metabolic process	RG; raucaffricine beta-D-glucosidase / vomilenine glucosyltransferase [EC:3.2.1.125 2.4.1.219]; K12695	RecName: Full=Beta-glucosidase; Short=OeGLU >AAL93619.1 beta-glucosidase [Olea europaea subsp. europaea] >AHB37683.1 glycosyl hydrolase family 1 beta glucosidase protein [Olea europaea]
LYG013390	7.02	6.15	7.74	0.15	0.18	0.04	5.78534	2.3002	5.18759e-78	5.14275e-76	Superscaffold7:763394-766721:+	LYG013390	2;GO:0004650,molecular_function polygalacturonase activity;GO:0005975,biological_process carbohydrate metabolic process	E3.2.1.15; polygalacturonase [EC:3.2.1.15]; K01184	unnamed protein product [Coffea canephora]
LYG011510	33.58	32.06	31.96	2.13	1.48	2.42	3.93736	2.50127	5.33063e-78	5.25813e-76	Superscaffold6:509927-511869:-	LYG011510	NA	NA	uncharacterized protein LOC105174782 [Sesamum indicum]
LYG029286	20.93	17.51	23.69	0.61	0.64	0.83	4.79857	2.60952	1.12338e-77	1.10259e-75	Superscaffold16:23454210-23454768:+	LYG029286	1;GO:0005509,molecular_function calcium ion binding	CML; calcium-binding protein CML; K13448	calmodulin-like protein 1 [Sesamum indicum]
LYG012893	72.34	70.97	72.35	33.58	34.1	34.39	1.02523	6.72474	2.13042e-77	2.08064e-75	Superscaffold6:22153991-22156781:+	LYG012893	2;GO:0005515,molecular_function protein binding;GO:0046872,molecular_function metal ion binding	NA	zinc finger CCCH domain-containing protein 29 [Sesamum indicum]
LYG039649	12.36	13.58	9.97	1.61	1.01	1.16	3.20547	3.60202	1.97424e-76	1.91862e-74	unanchor20:345211-347278:-	LYG039649	1;GO:0046983,molecular_function protein dimerization activity	MYC2; transcription factor MYC2; K13422	transcription factor MYC4-like [Sesamum indicum]
LYG021343	132.41	127.32	136.24	54.43	59.07	56.21	1.16826	6.14759	3.9646e-76	3.8153e-74	Superscaffold11:27143163-27144022:-	LYG021343	NA	ERF1; ethylene-responsive transcription factor 1; K14516	PREDICTED: ethylene-responsive transcription factor 1B-like [Ipomoea nil]
LYG029860	751.52	763.76	716.21	340.59	295.44	327.53	1.15809	9.14527	4.35129e-76	4.1671e-74	Superscaffold17:3578997-3580463:+	LYG029860	2;GO:0016491,molecular_function oxidoreductase activity;GO:0055114,biological_process oxidation-reduction process	CAD; cinnamyl-alcohol dehydrogenase [EC:1.1.1.195]; K00083	8-hydroxygeraniol dehydrogenase [Sesamum indicum]
LYG028583	45.5	43.94	47.62	13.02	16.16	12.47	1.66641	5.01215	6.433e-76	6.13092e-74	Superscaffold16:6438528-6440344:+	LYG028583	NA	NA	inactive protein RESTRICTED TEV MOVEMENT 2 [Sesamum indicum]
LYG025718	9.36	11.99	10.71	1.2	1.8	1.11	2.91033	3.64023	2.46655e-75	2.32823e-73	Superscaffold14:9687370-9691594:-	LYG025718	2;GO:0003677,molecular_function DNA binding;GO:0006355,biological_process regulation of transcription, DNA-templated	NA	BEL1-like homeodomain protein 1 [Sesamum indicum]
LYG028303	22.2	22.95	20.9	0	0	0.16	7.9566	1.84726	6.73381e-75	6.32593e-73	Superscaffold16:2692730-2693371:-	LYG028303	NA	NA	Early nodulin-93 isoform 1 [Theobroma cacao]
LYG006796	13.82	13.33	15.03	3.88	3.35	3.95	1.86048	4.32103	1.08844e-74	1.01766e-72	Superscaffold3:28813401-28818317:-	LYG006796	1;GO:0005515,molecular_function protein binding	NA	uncharacterized protein LOC105156347 [Sesamum indicum]
LYG031352	18.68	18.7	19.05	7.15	6.92	6.99	1.37007	4.85003	2.44283e-74	2.26254e-72	Superscaffold18:4020262-4025101:-	LYG031352	4;GO:0008270,molecular_function zinc ion binding;GO:0016020,cellular_component membrane;GO:0022857,molecular_function transmembrane transporter activity;GO:0055085,biological_process transmembrane transport	NA	purine-uracil permease NCS1 [Prunus persica]
LYG040478	6.64	7.76	8.33	0.43	0.81	0.47	3.66837	2.86902	4.67419e-74	4.30899e-72	unanchor84:308862-313204:+	LYG040478	3;GO:0000287,molecular_function magnesium ion binding;GO:0003824,molecular_function catalytic activity;GO:0030976,molecular_function thiamine pyrophosphate binding	PDC, pdc; pyruvate decarboxylase [EC:4.1.1.1]; K01568	pyruvate decarboxylase 1 [Sesamum indicum]
LYG000068	1.81	1.9	1.98	0.35	0.37	0.37	2.32891	3.46889	5.29534e-74	4.85891e-72	Superscaffold1:668345-682422:+	LYG000068	NA	NA	titin isoform X5 [Sesamum indicum]
LYG020691	2152.89	2116.14	2135.55	715.72	869.23	889.01	1.31844	8.5861	1.00306e-73	9.16125e-72	Superscaffold11:11030148-11031446:-	LYG020691	NA	NA	uncharacterized protein LOC105177540 [Sesamum indicum]
LYG034667	25.38	25.87	26.33	8.46	8.16	6.94	1.67463	4.51148	1.01676e-73	9.24364e-72	Superscaffold20:21058082-21061291:-	LYG034667	NA	NA	uncharacterized protein LOC105159738 [Sesamum indicum]
LYG032197	82.57	74.03	55.68	10.55	7.21	10.3	2.86476	4.59013	1.84115e-73	1.66615e-71	Superscaffold18:22747984-22748587:-	LYG032197	NA	NA	uncharacterized protein LOC105166416 [Sesamum indicum]
LYG027437	45.68	47.72	39.77	4.87	3.85	4.69	3.25219	2.93553	2.12245e-73	1.90336e-71	Superscaffold15:20167049-20167358:-	LYG027437	3;GO:0009055,molecular_function electron transfer activity;GO:0015035,molecular_function protein disulfide oxidoreductase activity;GO:0045454,biological_process cell redox homeostasis	NA	monothiol glutaredoxin-S4 [Sesamum indicum]
LYG000652	69.86	76.26	60.96	21.11	18.99	21.04	1.70574	5.09467	6.66763e-73	5.89861e-71	Superscaffold1:7908646-7910955:+	LYG000652	1;GO:0019904,molecular_function protein domain specific binding	NA	14-3-3-like protein 16R [Sesamum indicum]
LYG005811	10440.5	10147.6	11657	4482.01	4621.62	4136.77	1.23027	11.5113	1.01085e-72	8.90268e-71	Superscaffold3:10182290-10183632:-	LYG005811	NA	NA	EG45-like domain containing protein [Sesamum indicum]
LYG024649	46.61	46.72	48.55	14	15.81	17.61	1.51892	4.78266	1.02525e-72	8.98938e-71	Superscaffold13:26395793-26397665:+	LYG024649	NA	NA	hypersensitive-induced response protein 1 [Asparagus officinalis] >ONK76604.1 uncharacterized protein A4U43_C03F30030 [Asparagus officinalis]
LYG027607	258.83	246.42	248.32	109.99	104.25	97.69	1.22213	5.83098	1.50749e-71	1.26552e-69	Superscaffold15:22700514-22708726:-	LYG027607	NA	NA	NA
LYG006664	9.57	9.9	8.62	0.41	0.48	0.57	4.17401	2.33255	5.7133e-71	4.77593e-69	Superscaffold3:27119639-27122729:+	LYG006664	3;GO:0006012,biological_process galactose metabolic process;GO:0016757,molecular_function transferase activity, transferring glycosyl groups;GO:0047216,molecular_function inositol 3-alpha-galactosyltransferase activity	GOLS; inositol 3-alpha-galactosyltransferase [EC:2.4.1.123]; K18819	PREDICTED: galactinol synthase 1 [Erythranthe guttata] >EYU28447.1 hypothetical protein MIMGU_mgv1a009861mg [Erythranthe guttata]
LYG008078	139.53	131.41	151.54	38.92	49	37.03	1.70545	5.2897	1.18254e-70	9.8435e-69	Superscaffold4:7444649-7445078:+	LYG008078	NA	NA	uncharacterized protein LOC105178714 [Sesamum indicum]
LYG001565	76.42	88.34	75.5	29.2	31.48	32.15	1.31638	6.0407	3.97327e-70	3.2797e-68	Superscaffold1:30194767-30202817:-	LYG001565	5;GO:0005507,molecular_function copper ion binding;GO:0008131,molecular_function primary amine oxidase activity;GO:0009308,biological_process amine metabolic process;GO:0048038,molecular_function quinone binding;GO:0055114,biological_process oxidation-reduction process	AOC3, AOC2, tynA; primary-amine oxidase [EC:1.4.3.21]; K00276	putative copper amine oxidase, partial [Olea europaea]
LYG027769	21.97	20.84	22.78	6.05	7.45	6.01	1.69577	4.5627	2.86822e-69	2.35768e-67	Superscaffold15:24748559-24751185:-	LYG027769	2;GO:0005515,molecular_function protein binding;GO:0009638,biological_process phototropism	NA	root phototropism protein 2-like [Sesamum indicum]
LYG008467	26.76	29.24	23.66	6.19	4.88	4.19	2.34511	4.07353	4.33042e-69	3.53018e-67	Superscaffold4:13293209-13295175:-	LYG008467	2;GO:0005515,molecular_function protein binding;GO:0008270,molecular_function zinc ion binding	NA	zinc finger protein CONSTANS-LIKE 4-like [Sesamum indicum]
LYG019321	24.7	23.41	21.31	4.82	4.19	4.56	2.30122	3.56863	4.62596e-69	3.7556e-67	Superscaffold10:12984628-12985733:+	LYG019321	3;GO:0015267,molecular_function channel activity;GO:0016020,cellular_component membrane;GO:0055085,biological_process transmembrane transport	NA	aquaporin PIP2;2 [Olea europaea]
LYG025815	513.05	487.94	496.17	237.05	210.84	207.95	1.1383	7.716	1.09739e-68	8.80055e-67	Superscaffold14:11605489-11606279:+	LYG025815	NA	NA	uncharacterized protein LOC105173717 [Sesamum indicum]
LYG008953	40.72	42.7	46.21	8.19	10.58	9.71	2.12586	3.73621	3.11918e-68	2.4913e-66	Superscaffold4:25488687-25491631:+	LYG008953	NA	NA	PREDICTED: uncharacterized protein LOC8279780 [Ricinus communis] >EEF41853.1 conserved hypothetical protein [Ricinus communis]
LYG035088	10.98	12.45	12.73	2.85	3.55	3.23	1.85047	4.23212	7.47742e-68	5.94816e-66	Superscaffold21:2496210-2501830:+	LYG035088	2;GO:0003677,molecular_function DNA binding;GO:0006355,biological_process regulation of transcription, DNA-templated	NA	uncharacterized protein LOC105170277 [Sesamum indicum]
LYG013512	33.74	36.09	38.1	10.09	10.52	9.69	1.78282	4.12498	9.4957e-68	7.46339e-66	Superscaffold7:2170071-2172399:+	LYG013512	1;GO:0016021,cellular_component integral component of membrane	NA	tetraspanin-8-like [Sesamum indicum]
LYG029380	17.12	16.57	14.24	2.49	2.04	1.67	2.91415	3.13219	3.46693e-67	2.71411e-65	Superscaffold16:24644921-24646788:-	LYG029380	NA	ppnN; pyrimidine/purine-5'-nucleotide nucleosidase [EC:3.2.2.10 3.2.2.-]; K06966	cytokinin riboside 5'-monophosphate phosphoribohydrolase LOG5 [Sesamum indicum]
LYG014849	161.53	152.15	169.74	53.67	60.01	52.76	1.48594	4.79044	5.38738e-67	4.20088e-65	Superscaffold7:27827857-27828112:+	LYG014849	NA	NA	uncharacterized protein LOC105171235 [Sesamum indicum]
LYG020119	32.39	34.24	33.39	14.64	15.12	14.88	1.11055	5.62864	1.56249e-66	1.21357e-64	Superscaffold11:2863654-2867527:+	LYG020119	NA	CRY1; cryptochrome 1; K12118	cryptochrome 1 family protein [Populus trichocarpa] >EEE94375.1 cryptochrome 1 family protein [Populus trichocarpa]
LYG032143	1924.77	1921.17	1710.42	840.57	736.87	810.75	1.16472	10.2733	1.19092e-65	9.10638e-64	Superscaffold18:21921254-21923241:+	LYG032143	1;GO:0009055,molecular_function electron transfer activity	NA	PREDICTED: cucumber peeling cupredoxin-like [Capsicum annuum]
LYG003444	27.48	25.34	27.8	8.46	8.98	9.6	1.51696	4.57721	2.71538e-65	2.0683e-63	Superscaffold2:6518979-6523168:+	LYG003444	NA	NA	hypothetical protein F511_00367 [Dorcoceras hygrometricum]
LYG022793	35.52	33.94	36.79	10.03	11.42	12.77	1.57186	4.57879	6.72969e-65	5.10628e-63	Superscaffold12:25047187-25048853:-	LYG022793	2;GO:0003677,molecular_function DNA binding;GO:0006355,biological_process regulation of transcription, DNA-templated	NA	PREDICTED: NAC domain-containing protein 100-like [Nelumbo nucifera]
LYG013428	111.51	110.14	128.88	32.86	30.72	33.27	1.80304	4.23943	8.93098e-65	6.75059e-63	Superscaffold7:1241747-1242362:+	LYG013428	NA	NA	NA
LYG029857	32.68	27.2	29.57	6.81	6.32	5.56	2.21188	3.7524	2.23905e-64	1.67955e-62	Superscaffold17:3544178-3544922:-	LYG029857	NA	NA	uncharacterized protein At1g76070 [Sesamum indicum]
LYG022318	5.77	5.54	5.3	0.17	0.1	0.04	5.64718	1.78393	5.71852e-64	4.25717e-62	Superscaffold12:12482710-12486203:-	LYG022318	NA	NA	PREDICTED: thaumatin-like protein 1b [Erythranthe guttata] >EYU38797.1 hypothetical protein MIMGU_mgv1a010302mg [Erythranthe guttata]
LYG001779	13.31	13.18	13.74	1.55	1.6	2.28	2.80951	2.84993	6.74057e-64	4.99917e-62	Superscaffold1:33554760-33557656:+	LYG001779	3;GO:0003700,molecular_function DNA-binding transcription factor activity;GO:0006355,biological_process regulation of transcription, DNA-templated;GO:0043565,molecular_function sequence-specific DNA binding	NA	WRKY transcription factor 40 [Fraxinus mandshurica]
LYG003583	58.61	60.28	60.62	28.18	26.62	25.58	1.1089	5.75563	7.29058e-64	5.38684e-62	Superscaffold2:8976880-8979472:+	LYG003583	2;GO:0004618,molecular_function phosphoglycerate kinase activity;GO:0006096,biological_process glycolytic process	PGK, pgk; phosphoglycerate kinase [EC:2.7.2.3]; K00927	phosphoglycerate kinase, cytosolic-like [Gossypium hirsutum] >ACJ11718.1 phosphoglycerate kinase [Gossypium hirsutum] >KHG14087.1 Phosphoglycerate kinase, cytosolic [Gossypium arboreum]
LYG038506	70.18	69.4	72.71	32.84	32.14	34.58	1.03795	6.04255	1.89532e-63	1.39518e-61	Superscaffold23:20828071-20830679:-	LYG038506	1;GO:0016787,molecular_function hydrolase activity	NA	gibberellin receptor gid1b [Nicotiana attenuata]
LYG038093	9.09	7.46	7.54	1.03	0.65	0.9	3.16771	2.89979	2.4727e-63	1.80672e-61	Superscaffold23:16062390-16068794:-	LYG038093	NA	NA	uncharacterized protein LOC105167598 [Sesamum indicum]
LYG017852	13.21	13.83	14.84	2.15	2.53	2.72	2.43385	3.1748	3.59561e-63	2.6175e-61	Superscaffold9:23958448-23960185:+	LYG017852	2;GO:0016491,molecular_function oxidoreductase activity;GO:0055114,biological_process oxidation-reduction process	NA	protein DMR6-LIKE OXYGENASE 2 [Sesamum indicum]
LYG005646	33.41	35.78	31.79	5.07	7.01	4.96	2.51235	3.19147	1.94985e-62	1.39879e-60	Superscaffold3:5916906-5937637:-	LYG005646	2;GO:0006801,biological_process superoxide metabolic process;GO:0046872,molecular_function metal ion binding	SOD1; superoxide dismutase, Cu-Zn family [EC:1.15.1.1]; K04565	superoxide dismutase [Fraxinus mandshurica]
LYG013067	30.14	27.21	29.04	9.72	8.97	8.48	1.6208	4.32507	6.4599e-61	4.50322e-59	Superscaffold6:26776953-26779080:+	LYG013067	3;GO:0003700,molecular_function DNA-binding transcription factor activity;GO:0006355,biological_process regulation of transcription, DNA-templated;GO:0043565,molecular_function sequence-specific DNA binding	NA	probable WRKY transcription factor 53 [Sesamum indicum]
LYG023056	29.53	29.42	30.28	8.86	8.2	8.66	1.74197	3.83763	3.26396e-60	2.23581e-58	Superscaffold13:126778-127830:-	LYG023056	NA	NA	PREDICTED: uncharacterized protein LOC100255664 [Vitis vinifera]
LYG032330	44.94	41.45	46.87	16.35	16.17	15.44	1.42351	4.69898	3.92611e-60	2.68008e-58	Superscaffold19:237959-245255:-	LYG032330	NA	NA	uncharacterized protein LOC105166840 [Sesamum indicum]
LYG015721	6.7	8.47	9.09	0.2	0.34	0.4	4.57957	2.1817	5.62819e-60	3.81556e-58	Superscaffold8:21379859-21381873:-	LYG015721	1;GO:0003950,molecular_function NAD+ ADP-ribosyltransferase activity	NA	probable inactive poly [ADP-ribose] polymerase SRO5 [Sesamum indicum]
LYG027612	50.91	49.58	50.06	20.66	20.16	19.48	1.26882	4.75173	7.54988e-60	5.08342e-58	Superscaffold15:22772876-22777306:-	LYG027612	NA	NA	uncharacterized protein LOC105170638 isoform X1 [Sesamum indicum]
LYG038504	34.1	36.11	36.8	15.31	17.33	16.98	1.05333	6.25923	8.05888e-60	5.40767e-58	Superscaffold23:20789289-20797651:-	LYG038504	7;GO:0004672,molecular_function protein kinase activity;GO:0005524,molecular_function ATP binding;GO:0006468,biological_process protein phosphorylation;GO:0016020,cellular_component membrane;GO:0016021,cellular_component integral component of membrane;GO:0022857,molecular_function transmembrane transporter activity;GO:0055085,biological_process transmembrane transport	NA	hypothetical protein F511_03676 [Dorcoceras hygrometricum]
LYG015803	35.57	31.96	30.62	13.47	12.46	13.87	1.24761	5.80371	8.14448e-60	5.44658e-58	Superscaffold8:22487411-22501321:-	LYG015803	4;GO:0005247,molecular_function voltage-gated chloride channel activity;GO:0006821,biological_process chloride transport;GO:0016020,cellular_component membrane;GO:0055085,biological_process transmembrane transport	NA	chloride channel-like family protein [Populus trichocarpa] >ERP58899.1 chloride channel-like family protein [Populus trichocarpa]
LYG029179	46.17	50.48	41.65	9.78	7.25	7.39	2.45958	3.36976	8.62044e-60	5.74541e-58	Superscaffold16:21960989-21961721:-	LYG029179	1;GO:0009055,molecular_function electron transfer activity	NA	basic blue copper family protein [Populus trichocarpa] >EEE82989.1 basic blue copper family protein [Populus trichocarpa]
LYG030645	7.27	7.69	7.3	0	0.16	0.14	5.98269	1.57586	1.2708e-59	8.44118e-58	Superscaffold17:19332706-19335599:+	LYG030645	NA	NA	transport and Golgi organization 2 homolog [Sesamum indicum]
LYG016699	38.8	39.11	36.74	16.56	14.04	17.01	1.21366	5.71062	1.82982e-59	1.20329e-57	Superscaffold9:2728214-2732511:+	LYG016699	1;GO:0008168,molecular_function methyltransferase activity	NA	probable methyltransferase PMT15 [Sesamum indicum]
LYG019086	143.45	135.56	141.8	65.4	62.64	55.53	1.14594	6.50382	2.1226e-59	1.39118e-57	Superscaffold10:9531443-9535030:-	LYG019086	2;GO:0003700,molecular_function DNA-binding transcription factor activity;GO:0006355,biological_process regulation of transcription, DNA-templated	ABF; ABA responsive element binding factor; K14432	G-box-binding factor 4-like [Sesamum indicum]
LYG019488	23.89	26.38	23.78	7.85	9.11	8.26	1.49771	4.49596	4.53001e-59	2.95921e-57	Superscaffold10:16109875-16116632:+	LYG019488	4;GO:0003756,molecular_function protein disulfide isomerase activity;GO:0005783,cellular_component endoplasmic reticulum;GO:0016671,molecular_function oxidoreductase activity, acting on a sulfur group of donors, disulfide as acceptor;GO:0055114,biological_process oxidation-reduction process	ERO1L; ERO1-like protein alpha [EC:1.8.4.-]; K10950	endoplasmic reticulum oxidoreductin-1 isoform X2 [Sesamum indicum]
LYG017283	10.83	11.27	11.89	1.57	1.43	1.07	3.02786	2.5719	1.17897e-58	7.65093e-57	Superscaffold9:10374835-10375825:-	LYG017283	1;GO:0005515,molecular_function protein binding	NA	polygalacturonase inhibitor-like [Sesamum indicum]
LYG002004	17.94	18.17	17.08	4.06	3.19	4.61	2.10165	3.51445	1.88365e-58	1.21838e-56	Superscaffold1:36759255-36764867:+	LYG002004	1;GO:0016020,cellular_component membrane	NA	LOW QUALITY PROTEIN: ABC transporter G family member 25 [Sesamum indicum]
LYG018646	15.53	14.11	16.97	4.11	3.66	4.87	1.82271	4.34563	4.80542e-58	3.09808e-56	Superscaffold10:4172077-4174776:-	LYG018646	NA	NA	uncharacterized protein At5g41620 [Sesamum indicum]
LYG010680	298.22	278.06	311.38	141.18	133.53	124.15	1.10191	7.34222	5.15538e-58	3.31288e-56	Superscaffold5:15010329-15011548:-	LYG010680	4;GO:0004601,molecular_function peroxidase activity;GO:0006979,biological_process response to oxidative stress;GO:0020037,molecular_function heme binding;GO:0055114,biological_process oxidation-reduction process	E1.11.1.7; peroxidase [EC:1.11.1.7]; K00430	Plant peroxidase [Corchorus capsularis]
LYG001405	9.47	9.14	8.62	1.36	0.72	1.07	3.06445	2.57807	1.09602e-57	6.9975e-56	Superscaffold1:27294893-27301508:+	LYG001405	1;GO:0008270,molecular_function zinc ion binding	NA	PREDICTED: B-box zinc finger protein 32-like [Nelumbo nucifera]
LYG010849	85.95	79.28	83.27	33.42	32.83	30.27	1.31429	4.77998	2.4189e-57	1.52949e-55	Superscaffold5:17940766-17941243:+	LYG010849	5;GO:0004864,molecular_function protein phosphatase inhibitor activity;GO:0006952,biological_process defense response;GO:0009738,biological_process abscisic acid-activated signaling pathway;GO:0010427,molecular_function abscisic acid binding;GO:0038023,molecular_function signaling receptor activity	NA	major allergen Pru ar 1-like [Sesamum indicum]
LYG022655	5.6	5.51	5.62	1.21	1.06	1.32	2.15974	3.21403	3.25e-57	2.04843e-55	Superscaffold12:22557617-22565975:-	LYG022655	3;GO:0004553,molecular_function hydrolase activity, hydrolyzing O-glycosyl compounds;GO:0005975,biological_process carbohydrate metabolic process;GO:0030246,molecular_function carbohydrate binding	NA	beta-galactosidase [Sesamum indicum]
LYG032474	123.28	124.3	134.18	57.98	61.84	60.41	1.02907	5.98197	4.58348e-57	2.84349e-55	Superscaffold19:2392780-2405473:-	LYG032474	NA	NA	transcription factor MYB62 [Sesamum indicum]
LYG031830	46.68	46.66	47.72	20.79	21.3	18.83	1.16216	5.0518	5.84504e-57	3.59224e-55	Superscaffold18:13208966-13210688:+	LYG031830	4;GO:0004601,molecular_function peroxidase activity;GO:0006979,biological_process response to oxidative stress;GO:0020037,molecular_function heme binding;GO:0055114,biological_process oxidation-reduction process	E1.11.1.7; peroxidase [EC:1.11.1.7]; K00430	peroxidase 15-like [Sesamum indicum]
LYG012055	84.72	74.01	97.7	21.04	24.45	26.68	1.76982	4.89723	2.46049e-56	1.49356e-54	Superscaffold6:6972550-6973894:+	LYG012055	NA	NA	unnamed protein product [Coffea canephora]
LYG004068	32.66	30.49	40.73	3.94	2.89	2.51	3.44133	2.66877	4.30036e-56	2.58246e-54	Superscaffold2:20831414-20832018:-	LYG004068	NA	NA	uncharacterized protein LOC105156646 [Sesamum indicum] >XP_011071146.1 uncharacterized protein LOC105156646 [Sesamum indicum] >XP_020554462.1 uncharacterized protein LOC105156646 [Sesamum indicum]
LYG006176	1.76	1.74	2.09	0.15	0.25	0.23	3.07346	2.62777	1.38532e-55	8.20708e-54	Superscaffold3:19910361-19945026:-	LYG006176	4;GO:0000148,cellular_component 1,3-beta-D-glucan synthase complex;GO:0003843,molecular_function 1,3-beta-D-glucan synthase activity;GO:0006075,biological_process (1->3)-beta-D-glucan biosynthetic process;GO:0016020,cellular_component membrane	NA	callose synthase 3 [Sesamum indicum]
LYG009717	192.21	158.81	207.02	70.06	61.15	61.1	1.48486	6.90624	2.20048e-55	1.29585e-53	Superscaffold5:3355298-3356261:-	LYG009717	3;GO:0004672,molecular_function protein kinase activity;GO:0005524,molecular_function ATP binding;GO:0006468,biological_process protein phosphorylation	MKK9; mitogen-activated protein kinase kinase 9 [EC:2.7.12.2]; K20604	mitogen-activated protein kinase kinase 9-like [Sesamum indicum]
LYG030714	26.89	29.79	22.54	7.03	5.56	4.97	2.13008	4.26152	6.19952e-55	3.61846e-53	Superscaffold17:20622426-20624084:+	LYG030714	2;GO:0004650,molecular_function polygalacturonase activity;GO:0005975,biological_process carbohydrate metabolic process	E3.2.1.15; polygalacturonase [EC:3.2.1.15]; K01184	putative polygalacturonase, partial [Olea europaea]
LYG031415	17.73	19.35	19.69	4.93	6.08	6.64	1.62073	4.25281	8.31975e-55	4.81325e-53	Superscaffold18:4805438-4809996:+	LYG031415	4;GO:0016020,cellular_component membrane;GO:0016021,cellular_component integral component of membrane;GO:0022857,molecular_function transmembrane transporter activity;GO:0055085,biological_process transmembrane transport	NA	unnamed protein product [Coffea canephora]
LYG038516	17.42	19.51	17.7	2.76	3.6	1.88	2.68948	2.98272	1.02056e-54	5.88699e-53	Superscaffold23:20919713-20923003:-	LYG038516	1;GO:0003779,molecular_function actin binding	NA	PREDICTED: protein NETWORKED 3C [Erythranthe guttata] >EYU46656.1 hypothetical protein MIMGU_mgv1a011980mg [Erythranthe guttata]
LYG008639	19.11	18.65	18.91	5.59	6.75	7.02	1.4859	4.32915	1.02964e-54	5.9221e-53	Superscaffold4:16392207-16400859:-	LYG008639	3;GO:0004357,molecular_function glutamate-cysteine ligase activity;GO:0006750,biological_process glutathione biosynthetic process;GO:0042398,biological_process cellular modified amino acid biosynthetic process	gshA; glutamate--cysteine ligase [EC:6.3.2.2]; K01919	glutamate--cysteine ligase, chloroplastic-like [Sesamum indicum]
LYG038690	109.17	112.12	113.19	47.41	52.02	51.3	1.09426	5.21641	1.4234e-54	8.13935e-53	unanchor5:1425602-1430442:+	LYG038690	1;GO:0046622,biological_process positive regulation of organ growth	NA	protein AUXIN-REGULATED GENE INVOLVED IN ORGAN SIZE [Sesamum indicum]
LYG017066	300.41	255.1	293.66	124.91	115.59	108.87	1.22955	6.6666	1.89008e-54	1.07768e-52	Superscaffold9:7149371-7150131:+	LYG017066	1;GO:0003676,molecular_function nucleic acid binding	NA	glycine-rich RNA-binding protein 2-like [Sesamum indicum]
LYG022185	32.19	31.74	34.72	13.38	15.31	13.01	1.19017	5.51389	2.74101e-54	1.55387e-52	Superscaffold12:9865055-9869915:+	LYG022185	3;GO:0004672,molecular_function protein kinase activity;GO:0005524,molecular_function ATP binding;GO:0006468,biological_process protein phosphorylation	NA	PREDICTED: cysteine-rich receptor-like protein kinase 2 [Erythranthe guttata] >EYU34522.1 hypothetical protein MIMGU_mgv1a002613mg [Erythranthe guttata]
LYG020733	34.31	37.83	34.77	14	13.53	10.91	1.43028	4.95621	3.23198e-54	1.82695e-52	Superscaffold11:11955191-11957404:-	LYG020733	NA	NA	vacuolar amino acid transporter 1 [Sesamum indicum]
LYG036592	45.95	43.56	47.63	19.5	18.11	19.23	1.21853	4.84676	1.2077e-53	6.74942e-52	Superscaffold22:4484372-4487956:-	LYG036592	2;GO:0003677,molecular_function DNA binding;GO:0006355,biological_process regulation of transcription, DNA-templated	NA	NAC transcription factor [Camellia sinensis]
LYG019077	61.19	63.9	59.46	15.37	21.97	21.12	1.59416	4.51168	8.08408e-53	4.47985e-51	Superscaffold10:9411621-9412663:+	LYG019077	2;GO:0003677,molecular_function DNA binding;GO:0006355,biological_process regulation of transcription, DNA-templated	NA	PREDICTED: NAC domain-containing protein 104 isoform X1 [Nicotiana tomentosiformis] >XP_016435084.1 PREDICTED: NAC domain-containing protein 104-like isoform X1 [Nicotiana tabacum]
LYG023305	30.17	34.69	30.8	8.94	11.65	11.35	1.52132	4.6049	1.37679e-52	7.60821e-51	Superscaffold13:2942844-2946462:-	LYG023305	2;GO:0004553,molecular_function hydrolase activity, hydrolyzing O-glycosyl compounds;GO:0005975,biological_process carbohydrate metabolic process	NA	glucan endo-1,3-beta-glucosidase 14 [Sesamum indicum]
LYG035915	20.62	23.07	21.04	8.74	9.17	7.41	1.30543	5.23763	1.38293e-52	7.62081e-51	Superscaffold21:19975847-19979562:-	LYG035915	2;GO:0003824,molecular_function catalytic activity;GO:0005992,biological_process trehalose biosynthetic process	TPS; trehalose 6-phosphate synthase/phosphatase [EC:2.4.1.15 3.1.3.12]; K16055	alpha,alpha-trehalose-phosphate synthase [UDP-forming] 6 [Sesamum indicum]
LYG028290	5.06	5.11	5.65	0.07	0.06	0.11	5.81653	1.4207	1.08677e-51	5.87391e-50	Superscaffold16:2616315-2618567:+	LYG028290	NA	NA	metacaspase-1 isoform X3 [Sesamum indicum]
LYG009261	146.79	145.34	149.28	62.57	75.3	70.81	1.02534	6.38271	1.11497e-51	6.00987e-50	Superscaffold4:32231404-32234395:-	LYG009261	NA	NA	hypothetical protein TSUD_309940 [Trifolium subterraneum]
LYG008652	14.82	14.04	13.75	2.6	1.64	2.24	2.66509	2.66536	1.21394e-51	6.5255e-50	Superscaffold4:16711565-16714033:-	LYG008652	1;GO:0005515,molecular_function protein binding	NA	PREDICTED: uncharacterized protein LOC105956899 [Erythranthe guttata] >XP_012836263.1 PREDICTED: uncharacterized protein LOC105956899 [Erythranthe guttata] >EYU38327.1 hypothetical protein MIMGU_mgv1a013224mg [Erythranthe guttata]
LYG004202	31.55	32.12	31.22	13.09	12.6	13.05	1.23913	4.53194	3.18483e-51	1.68899e-49	Superscaffold2:23698407-23701939:+	LYG004202	1;GO:0055085,biological_process transmembrane transport	NA	UAA transporter [Corchorus olitorius]
LYG027532	110.11	123.22	120.39	52.68	55.88	49.59	1.1105	5.42712	8.70421e-51	4.55482e-49	Superscaffold15:21457614-21458218:-	LYG027532	1;GO:0046622,biological_process positive regulation of organ growth	NA	protein AUXIN-REGULATED GENE INVOLVED IN ORGAN SIZE [Sesamum indicum]
LYG005413	44.22	43.16	46.67	14.97	13.88	13.33	1.62018	3.85422	1.03784e-50	5.41655e-49	Superscaffold3:2400686-2406295:-	LYG005413	NA	NA	uncharacterized protein LOC105174308 [Sesamum indicum]
LYG030223	5.69	7.25	6.95	1.27	1.34	1.51	2.21119	3.36308	2.56996e-50	1.32723e-48	Superscaffold17:8615332-8619451:+	LYG030223	1;GO:0008168,molecular_function methyltransferase activity	NA	probable methyltransferase PMT26 [Sesamum indicum]
LYG014717	91.31	93.23	73.76	29.86	28.88	30.82	1.47243	4.95246	2.92641e-50	1.50737e-48	Superscaffold7:24873451-24874616:+	LYG014717	NA	NA	uncharacterized protein LOC105177769 isoform X1 [Sesamum indicum]
LYG026458	71.32	67.59	67.44	32.07	35.6	31.69	1.00085	6.0573	5.18272e-50	2.66262e-48	Superscaffold14:27292466-27295546:-	LYG026458	NA	NA	REVEILLE [Camellia sinensis]
LYG036093	73.49	82.84	88.32	23.29	25.76	22.39	1.72579	3.90464	5.20854e-50	2.66894e-48	Superscaffold21:22245197-22245991:-	LYG036093	1;GO:0046983,molecular_function protein dimerization activity	NA	PREDICTED: transcription factor PRE6-like [Vigna angularis] >KOM31448.1 hypothetical protein LR48_Vigan01g100300 [Vigna angularis] >BAT74547.1 hypothetical protein VIGAN_01223700 [Vigna angularis var. angularis]
LYG000200	19.9	17.57	21.46	5.37	5.41	5.53	1.79829	3.82589	5.79977e-50	2.95654e-48	Superscaffold1:1995709-2000070:+	LYG000200	NA	NA	putative methylesterase 11, chloroplastic [Sesamum indicum]
LYG037787	29.41	29.8	32.16	14.17	14.33	13.49	1.07074	5.31678	6.89645e-50	3.50653e-48	Superscaffold23:11244147-11251579:+	LYG037787	3;GO:0004672,molecular_function protein kinase activity;GO:0005524,molecular_function ATP binding;GO:0006468,biological_process protein phosphorylation	NA	PREDICTED: CDPK-related kinase 5-like [Nicotiana sylvestris]
LYG014722	27.53	31.13	24.38	5.5	4.58	6.1	2.29764	3.28991	1.03384e-49	5.21626e-48	Superscaffold7:24972267-24977449:-	LYG014722	NA	NA	LOB domain-containing protein 37-like [Sesamum indicum]
LYG023401	7.22	7.13	7.24	1.15	1.16	1.46	2.44255	2.6792	1.72613e-49	8.6649e-48	Superscaffold13:4324574-4329777:-	LYG023401	NA	NA	hypothetical protein CCACVL1_24450 [Corchorus capsularis]
LYG008276	19.28	18.8	20.9	2.58	4.2	3.48	2.45218	2.84062	1.85573e-49	9.28044e-48	Superscaffold4:10166610-10170138:-	LYG008276	1;GO:0008270,molecular_function zinc ion binding	NA	uncharacterized protein LOC105160925 [Sesamum indicum]
LYG036479	118.04	109.71	100.79	50.35	42.75	44.05	1.20874	5.91703	1.85816e-49	9.28044e-48	Superscaffold22:3277463-3279697:-	LYG036479	3;GO:0003735,molecular_function structural constituent of ribosome;GO:0005840,cellular_component ribosome;GO:0006412,biological_process translation	RP-L8e, RPL8; large subunit ribosomal protein L8e; K02938	Ribosomal protein L2 [Macleaya cordata]
LYG019323	6.84	5.88	6	0.68	0.42	0.85	3.18279	2.31094	3.66672e-49	1.82209e-47	Superscaffold10:12999657-13001064:+	LYG019323	1;GO:0016758,molecular_function transferase activity, transferring hexosyl groups	NA	crocetin glucosyltransferase, chloroplastic-like [Sesamum indicum]
LYG013759	15.7	15.9	16.54	3.93	4.63	5.43	1.71506	3.75069	4.0758e-49	2.02029e-47	Superscaffold7:5021197-5026224:+	LYG013759	2;GO:0003677,molecular_function DNA binding;GO:0006355,biological_process regulation of transcription, DNA-templated	NA	PREDICTED: NAC domain-containing protein 8 isoform X3 [Vitis vinifera] >CAN61437.1 hypothetical protein VITISV_033770 [Vitis vinifera] >CBI27975.3 unnamed protein product, partial [Vitis vinifera]
LYG003071	15.15	16.6	15.87	3.17	3.17	4.07	2.12511	3.08584	7.11343e-49	3.50834e-47	Superscaffold2:653481-654345:-	LYG003071	1;GO:0003700,molecular_function DNA-binding transcription factor activity	NA	transcription factor TCP10-like [Sesamum indicum]
LYG039773	51.29	42.81	50.65	9.08	10.01	11.91	2.15494	3.32898	8.11352e-49	3.99161e-47	unanchor67:471933-472356:+	LYG039773	NA	NA	uncharacterized protein LOC105155373 [Sesamum indicum] >XP_011069554.1 uncharacterized protein LOC105155373 [Sesamum indicum]
LYG027836	21.67	23.08	21.85	7.74	8.04	8.53	1.39525	4.11955	1.54986e-48	7.54952e-47	Superscaffold15:25481534-25484218:+	LYG027836	NA	NA	UV-B-induced protein At3g17800, chloroplastic [Sesamum indicum]
LYG035684	5.1	5.62	5.77	0.94	1.13	1.03	2.3459	2.80685	1.56771e-48	7.61766e-47	Superscaffold21:15954922-15958129:+	LYG035684	4;GO:0004672,molecular_function protein kinase activity;GO:0004674,molecular_function protein serine/threonine kinase activity;GO:0005524,molecular_function ATP binding;GO:0006468,biological_process protein phosphorylation	NA	PREDICTED: probable serine/threonine-protein kinase WNK9 [Nicotiana sylvestris]
LYG006075	4.97	4.98	4.44	0.29	0.05	0.22	4.58297	1.59119	4.65704e-48	2.22455e-46	Superscaffold3:18072388-18073794:+	LYG006075	NA	NA	NA
LYG001729	20.39	28.08	23.91	6.85	7.28	7.94	1.656	4.7194	6.57848e-48	3.13479e-46	Superscaffold1:32761390-32768572:-	LYG001729	1;GO:0046983,molecular_function protein dimerization activity	NA	transcription factor BIM1 [Catalpa bungei]
LYG007159	29.71	32.93	31.74	14.82	15.07	14.48	1.03746	5.15048	1.19691e-47	5.68978e-46	Superscaffold3:32980112-32986922:+	LYG007159	4;GO:0016020,cellular_component membrane;GO:0016021,cellular_component integral component of membrane;GO:0022857,molecular_function transmembrane transporter activity;GO:0055085,biological_process transmembrane transport	NA	PREDICTED: hexose carrier protein HEX6-like [Solanum pennellii]
LYG003357	17.21	14.99	14.57	2.53	2.89	3.04	2.39774	2.87079	1.20442e-47	5.71173e-46	Superscaffold2:4796082-4798042:-	LYG003357	3;GO:0003735,molecular_function structural constituent of ribosome;GO:0005840,cellular_component ribosome;GO:0006412,biological_process translation	RP-L8e, RPL8; large subunit ribosomal protein L8e; K02938	Ribosomal protein L2 [Macleaya cordata]
LYG007872	10.06	10.33	12.06	3.23	3.59	3.12	1.65654	4.02564	5.02113e-47	2.33625e-45	Superscaffold4:4626146-4631165:+	LYG007872	NA	LUP4; beta-amyrin synthase [EC:5.4.99.39]; K15813	mixed amyrin synthase [Olea europaea]
LYG025156	11.09	9.8	12.23	1.56	1.35	1.59	2.81984	2.49613	6.52997e-47	3.03114e-45	Superscaffold14:2744717-2753977:+	LYG025156	NA	NA	beta-D-xylosidase 1 [Sesamum indicum]
LYG029403	16.44	15.73	15.86	6.35	5.38	5.39	1.44202	4.11072	1.70628e-46	7.88323e-45	Superscaffold16:24940510-24944303:+	LYG029403	2;GO:0004190,molecular_function aspartic-type endopeptidase activity;GO:0006508,biological_process proteolysis	NA	aspartyl protease family protein 1-like isoform X1 [Sesamum indicum]
LYG030264	66.81	62.43	63.36	28.46	28.89	31.6	1.0562	4.99489	2.30753e-46	1.06114e-44	Superscaffold17:9135856-9142150:+	LYG030264	NA	NA	LOB domain-containing protein 37-like [Sesamum indicum]
LYG032936	7.42	6.62	7.35	0.47	0.61	0.47	3.70539	1.79196	3.16262e-46	1.44426e-44	Superscaffold19:10575395-10576705:+	LYG032936	NA	NA	PREDICTED: uncharacterized protein LOC104117279 [Nicotiana tomentosiformis] >XP_016510001.1 PREDICTED: uncharacterized protein LOC107827386 [Nicotiana tabacum]
LYG029955	29.97	34.8	29.74	11.09	10.68	12.22	1.4181	4.408	3.93746e-46	1.79396e-44	Superscaffold17:4666009-4668545:-	LYG029955	3;GO:0003700,molecular_function DNA-binding transcription factor activity;GO:0006351,biological_process transcription, DNA-templated;GO:0009742,biological_process brassinosteroid mediated signaling pathway	NA	PREDICTED: protein BRASSINAZOLE-RESISTANT 1-like [Nicotiana sylvestris]
LYG015261	7.22	5.49	7.69	0.3	0.26	0.11	4.86018	1.72491	5.23309e-46	2.37877e-44	Superscaffold8:10384910-10386461:-	LYG015261	1;GO:0003700,molecular_function DNA-binding transcription factor activity	NA	PREDICTED: transcription factor TCP12-like [Nicotiana sylvestris] >XP_016434825.1 PREDICTED: transcription factor TCP12-like [Nicotiana tabacum]
LYG009628	46	40.61	41.42	19.51	16.03	18.19	1.20041	5.37567	5.71032e-46	2.58973e-44	Superscaffold5:2451301-2455849:-	LYG009628	NA	NA	Momilactone A synthase [Morus notabilis] >EXC34232.1 Momilactone A synthase [Morus notabilis]
LYG022635	45.73	48.21	43.38	21.76	17.89	19.37	1.16849	4.99731	1.44397e-45	6.50378e-44	Superscaffold12:22170675-22171982:+	LYG022635	NA	NA	transcription factor MYB39 [Sesamum indicum]
LYG016961	7.71	6.95	7.58	0.51	0.09	0.08	5.03229	1.41162	1.88304e-45	8.4621e-44	Superscaffold9:6029388-6030122:+	LYG016961	NA	NA	PREDICTED: LOB domain-containing protein 37-like [Nicotiana tomentosiformis] >XP_016477118.1 PREDICTED: LOB domain-containing protein 37-like [Nicotiana tabacum]
LYG006990	6.27	5.92	6.43	1.42	1.72	1.21	2.04945	3.16457	4.63736e-45	2.07451e-43	Superscaffold3:31057006-31060935:-	LYG006990	5;GO:0005515,molecular_function protein binding;GO:0016491,molecular_function oxidoreductase activity;GO:0016702,molecular_function oxidoreductase activity, acting on single donors with incorporation of molecular oxygen, incorporation of two atoms of oxygen;GO:0046872,molecular_function metal ion binding;GO:0055114,biological_process oxidation-reduction process	NA	lipoxygenase 1 [Olea europaea]
LYG000990	265.37	258.7	232.32	120.47	102.74	120.38	1.0847	6.28466	7.96861e-45	3.55667e-43	Superscaffold1:14422882-14423702:-	LYG000990	2;GO:0003700,molecular_function DNA-binding transcription factor activity;GO:0006355,biological_process regulation of transcription, DNA-templated	NA	PREDICTED: ethylene-responsive transcription factor RAP2-1-like [Ipomoea nil]
LYG009343	64.57	74.29	58.59	17.49	16.96	19.26	1.81895	3.70452	1.17107e-44	5.19167e-43	Superscaffold4:33565520-33566758:-	LYG009343	2;GO:0006869,biological_process lipid transport;GO:0008289,molecular_function lipid binding	NA	PREDICTED: non-specific lipid-transfer protein 1-like [Populus euphratica]
LYG008797	7.2	7.35	7.15	0.37	0.89	0.83	3.27358	1.94201	1.52688e-44	6.75386e-43	Superscaffold4:20566753-20567689:-	LYG008797	5;GO:0004222,molecular_function metalloendopeptidase activity;GO:0006508,biological_process proteolysis;GO:0008237,molecular_function metallopeptidase activity;GO:0008270,molecular_function zinc ion binding;GO:0031012,cellular_component extracellular matrix	NA	PREDICTED: metalloendoproteinase 3-MMP-like [Ziziphus jujuba]
LYG008339	36.81	34.42	37.23	8.96	7.23	10.47	1.96079	3.26025	1.60365e-44	7.07757e-43	Superscaffold4:11062042-11062843:+	LYG008339	NA	NA	uncharacterized protein LOC105155373 [Sesamum indicum] >XP_011069554.1 uncharacterized protein LOC105155373 [Sesamum indicum]
LYG014988	12.99	17.29	9.34	0.59	1.49	0.81	3.70541	3.31964	2.09481e-44	9.22464e-43	Superscaffold8:1017396-1021205:-	LYG014988	2;GO:0004185,molecular_function serine-type carboxypeptidase activity;GO:0006508,biological_process proteolysis	NA	putative serine carboxypeptidase-like 7 [Olea europaea subsp. europaea]
LYG034801	10.4	11.59	10.69	1	1.94	1.98	2.63965	2.5126	2.24089e-44	9.84592e-43	Superscaffold20:23147508-23150446:-	LYG034801	NA	NA	PREDICTED: thermospermine synthase ACAULIS5 [Erythranthe guttata] >EYU20308.1 hypothetical protein MIMGU_mgv1a009135mg [Erythranthe guttata]
LYG006902	20.51	19.73	20.33	4.56	3.5	3.35	2.36794	2.63883	2.91492e-44	1.26944e-42	Superscaffold3:30045122-30046071:+	LYG006902	NA	NA	PREDICTED: uncharacterized protein LOC109216536 [Nicotiana attenuata] >OIT23722.1 hypothetical protein A4A49_28270 [Nicotiana attenuata]
LYG032066	6.53	4.39	5.16	0.2	0.06	0.05	5.66422	1.55935	3.20392e-44	1.39223e-42	Superscaffold18:20463458-20465057:-	LYG032066	2;GO:0003824,molecular_function catalytic activity;GO:0009116,biological_process nucleoside metabolic process	NA	bark storage protein A [Sesamum indicum]
LYG001183	9.97	10.6	11.08	3.86	3.85	4.24	1.34779	4.15043	4.62447e-44	2.00509e-42	Superscaffold1:21717251-21722485:-	LYG001183	1;GO:0003824,molecular_function catalytic activity	PLD1_2; phospholipase D1/2 [EC:3.1.4.4]; K01115	phospholipase D alpha 1 [Sesamum indicum] >XP_011073437.1 phospholipase D alpha 1 [Sesamum indicum]
LYG011724	4.74	4.27	4.8	1.26	1.39	1.05	1.85274	3.46031	4.99889e-44	2.16268e-42	Superscaffold6:3045208-3059136:+	LYG011724	4;GO:0003677,molecular_function DNA binding;GO:0005856,cellular_component cytoskeleton;GO:0006355,biological_process regulation of transcription, DNA-templated;GO:0030036,biological_process actin cytoskeleton organization	NA	PREDICTED: protein SCAR3-like isoform X1 [Erythranthe guttata] >XP_012830296.1 PREDICTED: protein SCAR3-like isoform X1 [Erythranthe guttata] >EYU43332.1 hypothetical protein MIMGU_mgv1a000504mg [Erythranthe guttata]
LYG023867	10.89	10.23	10.79	1.83	1.97	2.73	2.21069	2.86834	1.1041e-43	4.72487e-42	Superscaffold13:14477693-14479161:+	LYG023867	3;GO:0003677,molecular_function DNA binding;GO:0003700,molecular_function DNA-binding transcription factor activity;GO:0006355,biological_process regulation of transcription, DNA-templated	NA	tempranillo [Olea europaea]
LYG013045	13.15	15.09	15.56	5.21	5.47	5.49	1.38384	4.25126	1.85721e-43	7.93055e-42	Superscaffold6:26367479-26371441:+	LYG013045	5;GO:0003677,molecular_function DNA binding;GO:0005515,molecular_function protein binding;GO:0005634,cellular_component nucleus;GO:0006355,biological_process regulation of transcription, DNA-templated;GO:0009725,biological_process response to hormone	NA	PREDICTED: auxin response factor 9 [Erythranthe guttata]
LYG017187	20.47	20.06	19.99	8.46	9.06	8.04	1.19222	4.47546	3.09737e-43	1.31976e-41	Superscaffold9:8427319-8430633:-	LYG017187	4;GO:0004499,molecular_function N,N-dimethylaniline monooxygenase activity;GO:0050660,molecular_function flavin adenine dinucleotide binding;GO:0050661,molecular_function NADP binding;GO:0055114,biological_process oxidation-reduction process	NA	probable flavin-containing monooxygenase 1 [Prunus persica]
LYG024821	10.28	9.84	12.46	1.55	1.99	1.07	2.78178	2.68535	4.00281e-43	1.70189e-41	Superscaffold13:27926799-27933852:+	LYG024821	NA	NA	uncharacterized protein LOC105157747 [Sesamum indicum]
LYG003282	31.15	32.68	39.36	2.23	3.24	5.81	3.08501	2.43936	5.32228e-43	2.25802e-41	Superscaffold2:3730937-3731466:-	LYG003282	NA	NA	hypothetical protein CDL15_Pgr002427 [Punica granatum]
LYG009956	13.18	9.3	10.01	2.5	2.44	2.09	2.15764	3.72491	2.63329e-42	1.10063e-40	Superscaffold5:5921109-5937142:-	LYG009956	3;GO:0004857,molecular_function enzyme inhibitor activity;GO:0030599,molecular_function pectinesterase activity;GO:0042545,biological_process cell wall modification	E3.1.1.11; pectinesterase [EC:3.1.1.11]; K01051	probable pectinesterase/pectinesterase inhibitor 59 [Sesamum indicum]
LYG014739	32.98	33.82	29.07	11.28	11.12	12.45	1.40066	4.16446	5.38607e-42	2.24643e-40	Superscaffold7:25276885-25277988:+	LYG014739	4;GO:0003677,molecular_function DNA binding;GO:0003700,molecular_function DNA-binding transcription factor activity;GO:0006355,biological_process regulation of transcription, DNA-templated;GO:0043565,molecular_function sequence-specific DNA binding	NA	homeobox-leucine zipper protein HAT22-like [Sesamum indicum]
LYG032827	51.95	55.94	46.16	21.69	18.16	22.75	1.244	5.39684	5.59229e-42	2.32753e-40	Superscaffold19:7733109-7734891:-	LYG032827	NA	NA	f-box protein [Nicotiana attenuata]
LYG017110	52.44	45.22	40.79	8.33	7.25	11.28	2.29271	3.12024	1.45536e-41	5.95672e-40	Superscaffold9:7609131-7610447:+	LYG017110	NA	NA	unnamed protein product [Coffea canephora]
LYG001413	34.07	28.95	26.44	11.93	10.39	10.46	1.39653	4.978	1.88656e-41	7.68969e-40	Superscaffold1:27420612-27424611:+	LYG001413	4;GO:0005506,molecular_function iron ion binding;GO:0016705,molecular_function oxidoreductase activity, acting on paired donors, with incorporation or reduction of molecular oxygen;GO:0020037,molecular_function heme binding;GO:0055114,biological_process oxidation-reduction process	CYP75B1; flavonoid 3'-monooxygenase [EC:1.14.14.82]; K05280	unnamed protein product [Coffea canephora]
LYG010215	8.12	7.28	8.64	3.43	3.18	3.22	1.2389	4.69766	2.16655e-41	8.81271e-40	Superscaffold5:8443810-8466889:+	LYG010215	1;GO:0016787,molecular_function hydrolase activity	NA	PREDICTED: sister-chromatid cohesion protein 3 isoform X2 [Erythranthe guttata]
LYG028200	19.71	19.87	20.55	8.58	7.42	7.31	1.32123	4.13837	2.68562e-41	1.08348e-39	Superscaffold16:1730557-1735425:+	LYG028200	NA	mtnK; 5-methylthioribose kinase [EC:2.7.1.100]; K00899	methylthioribose kinase [Sesamum indicum] >XP_011092532.1 methylthioribose kinase [Sesamum indicum]
LYG012095	8.04	8.85	8.33	3.94	3.88	4.18	1.016	4.8404	7.46003e-41	2.97918e-39	Superscaffold6:7337375-7357542:-	LYG012095	2;GO:0005506,molecular_function iron ion binding;GO:0005524,molecular_function ATP binding	NA	CHD3-type chromatin-remodeling factor PICKLE [Sesamum indicum]
LYG032572	17.73	16.06	17.75	2.85	4.14	4.38	2.10482	2.94183	9.83394e-41	3.91137e-39	Superscaffold19:3813705-3826183:-	LYG032572	5;GO:0003677,molecular_function DNA binding;GO:0003700,molecular_function DNA-binding transcription factor activity;GO:0005634,cellular_component nucleus;GO:0006355,biological_process regulation of transcription, DNA-templated;GO:0046983,molecular_function protein dimerization activity	NA	squamosa protein [Misopates orontium]
LYG028127	33.9	33.06	32.49	16.32	16.15	15.41	1.00274	4.79549	2.8559e-40	1.11567e-38	Superscaffold16:1131479-1136216:+	LYG028127	2;GO:0005515,molecular_function protein binding;GO:0007165,biological_process signal transduction	NA	PREDICTED: guanine nucleotide-binding protein subunit beta-2 [Gossypium hirsutum]
LYG010226	43.15	41.84	41.2	13.69	15.65	16.54	1.39685	3.88173	2.89723e-40	1.12957e-38	Superscaffold5:8590830-8591823:+	LYG010226	NA	NA	PREDICTED: uncharacterized protein LOC105954079 [Erythranthe guttata] >EYU40912.1 hypothetical protein MIMGU_mgv1a015318mg [Erythranthe guttata]
LYG032397	9.03	8.87	11.19	2.14	2.46	1.97	2.09653	3.1775	6.99408e-40	2.69491e-38	Superscaffold19:1215213-1217196:+	LYG032397	3;GO:0004857,molecular_function enzyme inhibitor activity;GO:0030599,molecular_function pectinesterase activity;GO:0042545,biological_process cell wall modification	E3.1.1.11; pectinesterase [EC:3.1.1.11]; K01051	PREDICTED: pectinesterase-like [Nelumbo nucifera]
LYG029666	3.72	3.32	3.84	0.43	0.38	0.54	2.92843	2.00006	2.53176e-39	9.51361e-38	Superscaffold17:1399766-1410782:-	LYG029666	3;GO:0003676,molecular_function nucleic acid binding;GO:0005515,molecular_function protein binding;GO:0008270,molecular_function zinc ion binding	NA	F-box/LRR-repeat protein At3g26922-like [Sesamum indicum]
LYG013715	12.24	15.1	13.8	2.41	1.72	2.4	2.59687	2.34858	5.95574e-39	2.20028e-37	Superscaffold7:4491153-4491947:+	LYG013715	NA	NA	protein LURP-one-related 6 [Sesamum indicum]
LYG024418	3.46	2.4	3.04	0	0	0.08	6.39787	1.11785	8.1898e-39	2.99756e-37	Superscaffold13:23808310-23809695:-	LYG024418	1;GO:0016747,molecular_function transferase activity, transferring acyl groups other than amino-acyl groups	E2.3.1.133, HCT; shikimate O-hydroxycinnamoyltransferase [EC:2.3.1.133]; K13065	spermidine hydroxycinnamoyl transferase [Sesamum indicum]
LYG029113	13.75	12.33	12.04	2.98	3.33	3.16	1.94936	2.95765	8.77936e-39	3.19556e-37	Superscaffold16:20626889-20634678:+	LYG029113	NA	NA	myosin-11 isoform X1 [Sesamum indicum] >XP_011087547.1 myosin-11 isoform X1 [Sesamum indicum]
LYG000022	20.24	18.83	19.45	7.43	7.68	7.9	1.2898	4.01125	1.1329e-38	4.1009e-37	Superscaffold1:277295-278990:-	LYG000022	1;GO:0005515,molecular_function protein binding	NA	unnamed protein product [Coffea canephora]
LYG011988	16.59	16.95	15.73	7.74	7.89	7.81	1.01709	4.71867	1.60374e-38	5.7946e-37	Superscaffold6:6096113-6101759:+	LYG011988	NA	NA	uncharacterized protein LOC105161315 [Sesamum indicum]
LYG006074	3.6	3.45	3.52	0	0.16	0.18	4.71979	1.117	1.96032e-38	7.04429e-37	Superscaffold3:18048179-18049648:+	LYG006074	NA	NA	NA
LYG035372	11.92	11.53	11.29	3.45	3.93	4.32	1.50376	3.59465	2.05983e-38	7.38844e-37	Superscaffold21:7287823-7290656:-	LYG035372	4;GO:0005506,molecular_function iron ion binding;GO:0016705,molecular_function oxidoreductase activity, acting on paired donors, with incorporation or reduction of molecular oxygen;GO:0020037,molecular_function heme binding;GO:0055114,biological_process oxidation-reduction process	NA	cytochrome P450 714C2-like [Sesamum indicum]
LYG007292	36.48	36.93	38.37	13.11	16.14	13.14	1.34586	4.05343	2.20393e-38	7.87666e-37	Superscaffold3:34432321-34436940:-	LYG007292	1;GO:0005509,molecular_function calcium ion binding	NA	PREDICTED: calcineurin B-like protein 4 [Erythranthe guttata] >XP_012852072.1 PREDICTED: calcineurin B-like protein 4 [Erythranthe guttata] >EYU25229.1 hypothetical protein MIMGU_mgv1a013679mg [Erythranthe guttata] >EYU25230.1 hypothetical protein MIMGU_mgv1a013679mg [Erythranthe guttata]
LYG003280	22.08	28.49	27.23	2.98	3.88	2.25	3.04826	2.04775	7.68881e-38	2.7135e-36	Superscaffold2:3721732-3722263:-	LYG003280	NA	NA	hypothetical protein CDL15_Pgr002427 [Punica granatum]
LYG038556	1.78	1.64	1.81	0	0	0	8.65426	0.704935	1.99633e-37	6.95825e-36	Superscaffold23:21373799-21376270:-	LYG038556	1;GO:0005515,molecular_function protein binding	NA	uncharacterized protein LOC105163060 [Sesamum indicum]
LYG011221	24.38	21.26	20.59	4.9	5.75	6.53	1.87627	3.17582	2.23445e-37	7.76079e-36	Superscaffold5:28046370-28047939:-	LYG011221	NA	NA	E3 ubiquitin-protein ligase RING1 [Sesamum indicum]
LYG007486	22.09	24.78	24.72	2.01	2.4	4.17	2.95563	1.92248	2.24028e-37	7.76736e-36	Superscaffold4:708139-708412:-	LYG007486	NA	NA	uncharacterized protein LOC105174782 [Sesamum indicum]
LYG017708	4.49	4.79	5.05	1.52	1.47	1.56	1.60225	3.37083	2.24672e-37	7.77602e-36	Superscaffold9:21333023-21379450:-	LYG017708	5;GO:0000166,molecular_function nucleotide binding;GO:0004820,molecular_function glycine-tRNA ligase activity;GO:0005524,molecular_function ATP binding;GO:0005737,cellular_component cytoplasm;GO:0006426,biological_process glycyl-tRNA aminoacylation	glyQS; glycyl-tRNA synthetase [EC:6.1.1.14]; K14164	glycine--tRNA ligase, chloroplastic/mitochondrial 2 isoform X1 [Sesamum indicum]
LYG030690	82.22	71.27	92.49	35.68	30.88	29.9	1.30129	5.26811	2.68826e-37	9.26819e-36	Superscaffold17:20131232-20149924:-	LYG030690	1;GO:0005509,molecular_function calcium ion binding	CML; calcium-binding protein CML; K13448	PREDICTED: putative calcium-binding protein CML19 [Nicotiana attenuata] >OIT33988.1 putative calcium-binding protein cml31 [Nicotiana attenuata]
LYG017575	41.08	44.58	36.84	18.74	17.24	18.76	1.1078	4.92417	3.34363e-37	1.14719e-35	Superscaffold9:18093024-18094924:-	LYG017575	2;GO:0004553,molecular_function hydrolase activity, hydrolyzing O-glycosyl compounds;GO:0005975,biological_process carbohydrate metabolic process	NA	beta-1,3-glucanase [Olea europaea]
LYG013115	37.56	38.61	43.7	16.37	18.5	18.03	1.12531	4.73982	3.64284e-37	1.24767e-35	Superscaffold6:27416500-27426760:+	LYG013115	1;GO:0044238,biological_process primary metabolic process	NA	ribosome-binding factor PSRP1, chloroplastic [Sesamum indicum]
LYG008050	25.79	23.74	22.45	7.63	8.39	5.96	1.66461	3.68392	4.53447e-37	1.54768e-35	Superscaffold4:7023080-7025441:+	LYG008050	NA	NA	PREDICTED: uncharacterized protein LOC101260180 [Solanum lycopersicum]
LYG005399	14.29	13.49	12.88	2.18	2.89	2.98	2.2625	2.45448	6.03146e-37	2.05507e-35	Superscaffold3:2214585-2217438:+	LYG005399	1;GO:0003700,molecular_function DNA-binding transcription factor activity	NA	transcription factor TCP11 [Sesamum indicum]
LYG034113	11.94	13.27	12.59	4.23	3.91	4.97	1.46671	3.70434	7.13329e-37	2.41796e-35	Superscaffold20:7343368-7349819:+	LYG034113	5;GO:0004335,molecular_function galactokinase activity;GO:0005524,molecular_function ATP binding;GO:0005534,molecular_function galactose binding;GO:0006012,biological_process galactose metabolic process;GO:0046835,biological_process carbohydrate phosphorylation	NA	galactokinase [Sesamum indicum]
LYG007706	6.52	6.79	6.44	0.36	1.12	0.76	3.04451	1.85919	7.36478e-37	2.49215e-35	Superscaffold4:2954855-2956227:+	LYG007706	2;GO:0016491,molecular_function oxidoreductase activity;GO:0055114,biological_process oxidation-reduction process	E1.14.17.4; aminocyclopropanecarboxylate oxidase [EC:1.14.17.4]; K05933	ACC oxidase 6 [Actinidia chinensis]
LYG034135	43.28	36.56	38.31	10.5	11.66	8.08	1.92062	3.23797	9.14158e-37	3.07756e-35	Superscaffold20:7688124-7688798:+	LYG034135	NA	NA	hypothetical protein CISIN_1g032762mg [Citrus sinensis]
LYG005657	47.63	46.43	50.5	20.48	15.79	19.31	1.32873	4.14656	1.10215e-36	3.69782e-35	Superscaffold3:6109140-6110107:-	LYG005657	1;GO:0046872,molecular_function metal ion binding	NA	vascular specific protein 4 [Plantago major] >CAH59417.1 cold stress-induced protein [Plantago major]
LYG021340	41.07	35.55	44.56	14.47	14.76	11.45	1.52826	4.27322	1.82995e-36	6.11886e-35	Superscaffold11:27074027-27074878:-	LYG021340	NA	GST, gst; glutathione S-transferase [EC:2.5.1.18]; K00799	glutathione transferase GST 23-like [Sesamum indicum]
LYG022317	14.88	13.69	13.57	6.44	6.59	5.73	1.11663	4.65403	2.67528e-36	8.87025e-35	Superscaffold12:12440471-12454758:+	LYG022317	3;GO:0005524,molecular_function ATP binding;GO:0006457,biological_process protein folding;GO:0051082,molecular_function unfolded protein binding	HSP90B, TRA1; heat shock protein 90kDa beta; K09487	endoplasmin-like protein [Nicotiana attenuata]
LYG036297	31.86	27.91	26.67	10.85	11.23	10	1.37673	4.09863	3.82412e-36	1.25947e-34	Superscaffold22:1316681-1318934:+	LYG036297	6;GO:0004553,molecular_function hydrolase activity, hydrolyzing O-glycosyl compounds;GO:0005618,cellular_component cell wall;GO:0005975,biological_process carbohydrate metabolic process;GO:0006073,biological_process cellular glucan metabolic process;GO:0016762,molecular_function xyloglucan:xyloglucosyl transferase activity;GO:0048046,cellular_component apoplast	NA	probable xyloglucan endotransglucosylase/hydrolase protein 23 [Sesamum indicum]
LYG038573	46.68	40.56	45.31	20.26	18.52	20.21	1.11438	4.68599	6.35749e-36	2.07994e-34	Superscaffold23:21574324-21576074:+	LYG038573	3;GO:0003700,molecular_function DNA-binding transcription factor activity;GO:0006355,biological_process regulation of transcription, DNA-templated;GO:0043565,molecular_function sequence-specific DNA binding	NA	WRKY1 [Hevea brasiliensis]
LYG040720	18.94	19.58	17.42	5.79	6.99	6.19	1.50182	3.57381	8.77986e-36	2.85353e-34	unanchor39:185175-188349:-	LYG040720	2;GO:0016491,molecular_function oxidoreductase activity;GO:0055114,biological_process oxidation-reduction process	NA	2-methylene-furan-3-one reductase [Jatropha curcas]
LYG029819	25.29	25.72	26.47	7.97	9.69	11.66	1.33581	4.38577	9.87871e-36	3.19487e-34	Superscaffold17:3140560-3146091:+	LYG029819	NA	NA	PREDICTED: uncharacterized protein LOC104882483 [Vitis vinifera]
LYG036171	6.39	7.44	7.53	2.57	2.84	2.64	1.3557	3.96999	1.07746e-35	3.47462e-34	Superscaffold21:23051382-23065351:+	LYG036171	2;GO:0003677,molecular_function DNA binding;GO:0005515,molecular_function protein binding	NA	calmodulin-binding transcription activator 4 [Sesamum indicum]
LYG032068	15.69	14.56	14.61	5.08	5.23	5.2	1.47501	3.4876	1.07789e-35	3.47462e-34	Superscaffold18:20547933-20550016:-	LYG032068	2;GO:0003824,molecular_function catalytic activity;GO:0009116,biological_process nucleoside metabolic process	NA	bark storage protein A [Sesamum indicum]
LYG019191	28.66	27.48	29.16	11.49	14.2	12.34	1.10961	4.61925	1.97405e-35	6.34268e-34	Superscaffold10:10884181-10890541:-	LYG019191	NA	NA	hypothetical protein COLO4_32638 [Corchorus olitorius]
LYG005163	12.37	12.38	10.75	2.48	2.85	3.25	1.97682	2.81116	2.30948e-35	7.39632e-34	Superscaffold2:37545388-37549298:-	LYG005163	NA	NA	PREDICTED: uncharacterized protein At1g01500-like [Nicotiana tomentosiformis] >XP_009617600.1 PREDICTED: uncharacterized protein At1g01500-like [Nicotiana tomentosiformis] >XP_009617601.1 PREDICTED: uncharacterized protein At1g01500-like [Nicotiana tomentosiformis] >XP_009617602.1 PREDICTED: uncharacterized protein At1g01500-like [Nicotiana tomentosiformis]
LYG036332	14.17	14.07	16.07	6.25	6.78	5.66	1.19696	4.55033	2.50909e-35	8.02258e-34	Superscaffold22:1855689-1865224:-	LYG036332	6;GO:0000155,molecular_function phosphorelay sensor kinase activity;GO:0000160,biological_process phosphorelay signal transduction system;GO:0005515,molecular_function protein binding;GO:0007165,biological_process signal transduction;GO:0016310,biological_process phosphorylation;GO:0016772,molecular_function transferase activity, transferring phosphorus-containing groups	ETR, ERS; ethylene receptor [EC:2.7.13.-]; K14509	ethylene receptor 1 [Sesamum indicum]
LYG026026	20.3	24.39	23.09	8.38	9.31	9.16	1.28083	4.15182	4.84887e-35	1.53792e-33	Superscaffold14:16514456-16516707:-	LYG026026	3;GO:0004672,molecular_function protein kinase activity;GO:0005524,molecular_function ATP binding;GO:0006468,biological_process protein phosphorylation	MPK7_14; mitogen-activated protein kinase 7/14 [EC:2.7.11.24]; K20537	mitogen-activated protein kinase 7 [Sesamum indicum]
LYG031047	1.76	1.88	1.92	0.09	0.2	0.11	3.71879	1.31171	5.56628e-35	1.75698e-33	Superscaffold18:44404-53300:-	LYG031047	2;GO:0005985,biological_process sucrose metabolic process;GO:0016157,molecular_function sucrose synthase activity	E2.4.1.13; sucrose synthase [EC:2.4.1.13]; K00695	sucrose synthase [Sesamum indicum]
LYG007860	24.53	23.48	21.63	9.57	9.79	9.82	1.19815	4.18749	6.12106e-35	1.92901e-33	Superscaffold4:4506816-4510880:-	LYG007860	5;GO:0003676,molecular_function nucleic acid binding;GO:0003723,molecular_function RNA binding;GO:0005634,cellular_component nucleus;GO:0006396,biological_process RNA processing;GO:1990904,cellular_component ribonucleoprotein complex	NA	la-related protein 6A isoform X2 [Sesamum indicum]
LYG018946	23.28	22.88	21.39	8.87	8.14	8.59	1.34624	3.73104	8.75145e-35	2.73178e-33	Superscaffold10:7726691-7733299:-	LYG018946	2;GO:0003700,molecular_function DNA-binding transcription factor activity;GO:0006355,biological_process regulation of transcription, DNA-templated	NA	nuclear transcription factor Y subunit A-1-like [Sesamum indicum] >XP_011093324.1 nuclear transcription factor Y subunit A-1-like [Sesamum indicum]
LYG007210	54.56	57.74	49.98	24.73	23.47	26.75	1.05724	4.74261	1.6801e-34	5.21149e-33	Superscaffold3:33482407-33483287:-	LYG007210	2;GO:0003700,molecular_function DNA-binding transcription factor activity;GO:0006355,biological_process regulation of transcription, DNA-templated	NA	CBF/DREB1 transcription factor 1 [Fraxinus mandshurica]
LYG029814	18.64	17.72	16.7	4.83	5.81	6.8	1.53581	3.5768	4.47085e-34	1.37171e-32	Superscaffold17:3077051-3078127:+	LYG029814	2;GO:0003700,molecular_function DNA-binding transcription factor activity;GO:0006355,biological_process regulation of transcription, DNA-templated	NA	ethylene-responsive transcription factor RAP2-13 [Sesamum indicum]
LYG010193	6.25	4.72	5.86	1	0.98	0.56	2.6994	2.37957	4.78307e-34	1.46295e-32	Superscaffold5:8224082-8225927:+	LYG010193	3;GO:0004857,molecular_function enzyme inhibitor activity;GO:0030599,molecular_function pectinesterase activity;GO:0042545,biological_process cell wall modification	E3.1.1.11; pectinesterase [EC:3.1.1.11]; K01051	probable pectinesterase/pectinesterase inhibitor 7 [Sesamum indicum]
LYG014751	3.52	3.72	3.12	0.06	0.23	0.05	4.80918	1.00247	6.48044e-34	1.97598e-32	Superscaffold7:25532381-25538279:-	LYG014751	1;GO:0046983,molecular_function protein dimerization activity	NA	transcription factor bHLH93-like [Herrania umbratica]
LYG006878	15.14	16.4	15.68	7.57	7.11	6.66	1.09822	4.37581	1.12782e-33	3.42302e-32	Superscaffold3:29826394-29830793:+	LYG006878	1;GO:0005515,molecular_function protein binding	NA	PREDICTED: ankyrin repeat-containing protein At3g12360-like [Erythranthe guttata] >EYU41665.1 hypothetical protein MIMGU_mgv1a003182mg [Erythranthe guttata]
LYG010548	5.43	5.74	6.52	1.29	0.75	1.16	2.4174	2.35436	1.26835e-33	3.83184e-32	Superscaffold5:12769177-12773745:-	LYG010548	NA	NA	UPF0481 protein At3g47200-like [Sesamum indicum]
LYG034080	75.07	80.37	64.63	33.8	32.63	35.96	1.0481	5.31657	2.02219e-33	6.07212e-32	Superscaffold20:6932659-6933846:+	LYG034080	2;GO:0003700,molecular_function DNA-binding transcription factor activity;GO:0006355,biological_process regulation of transcription, DNA-templated	NA	ethylene-responsive transcription factor RAP2-3 [Sesamum indicum]
LYG000790	31.48	29.25	30.91	12.16	8.56	10.33	1.51426	3.60652	3.2435e-33	9.63672e-32	Superscaffold1:10491590-10492470:-	LYG000790	NA	NA	unnamed protein product [Coffea canephora]
LYG004987	27.49	27.35	22.26	10.83	9.57	9.8	1.29988	4.41235	3.53362e-33	1.04829e-31	Superscaffold2:35828592-35830115:+	LYG004987	1;GO:0046872,molecular_function metal ion binding	NA	zinc finger CCCH domain-containing protein 23 [Sesamum indicum]
LYG034466	6.97	9.2	6.47	0.13	0.45	0.1	4.95392	1.13671	6.27934e-33	1.85447e-31	Superscaffold20:16929966-16932210:+	LYG034466	2;GO:0030001,biological_process metal ion transport;GO:0046872,molecular_function metal ion binding	NA	heavy metal-associated isoprenylated plant protein 30 [Sesamum indicum]
LYG011005	8.79	9.41	8.1	3.3	2.76	3.25	1.4436	3.6185	7.14768e-33	2.10776e-31	Superscaffold5:20859946-20869260:+	LYG011005	3;GO:0004672,molecular_function protein kinase activity;GO:0005524,molecular_function ATP binding;GO:0006468,biological_process protein phosphorylation	NA	protein STRUBBELIG-RECEPTOR FAMILY 4 [Sesamum indicum]
LYG029501	34.7	34.67	31.69	15.85	14.11	16.54	1.06359	4.55748	7.22983e-33	2.12881e-31	Superscaffold16:26251090-26252722:+	LYG029501	3;GO:0003700,molecular_function DNA-binding transcription factor activity;GO:0006355,biological_process regulation of transcription, DNA-templated;GO:0043565,molecular_function sequence-specific DNA binding	WRKY22; WRKY transcription factor 22; K13425	WRKY transcription factor 22 [Sesamum indicum]
LYG034806	15.16	16.69	16.41	3.05	1.56	2.44	2.72599	1.8636	7.34047e-33	2.15495e-31	Superscaffold20:23242451-23244978:+	LYG034806	NA	NA	uncharacterized protein LOC105180349 [Sesamum indicum]
LYG006343	25	24.16	24.63	10.8	12.79	11.84	1.0011	4.62503	9.90418e-33	2.89896e-31	Superscaffold3:22717832-22719265:+	LYG006343	2;GO:0003924,molecular_function GTPase activity;GO:0005525,molecular_function GTP binding	EEF1A; elongation factor 1-alpha; K03231	elongation factor 1 alpha [Cichorium intybus]
LYG030715	16.84	19.03	15.77	3.21	2.73	5.34	2.12079	3.35064	1.13915e-32	3.32442e-31	Superscaffold17:20643612-20645272:+	LYG030715	2;GO:0004650,molecular_function polygalacturonase activity;GO:0005975,biological_process carbohydrate metabolic process	NA	hypothetical protein TSUD_59600 [Trifolium subterraneum]
LYG002444	61.09	65.13	58.22	30.41	28.18	26.27	1.07157	4.5545	1.20585e-32	3.5139e-31	Superscaffold1:41743895-41749314:+	LYG002444	NA	NA	hypothetical protein MIMGU_mgv1a019005mg [Erythranthe guttata]
LYG032634	8.28	9.05	8.51	2.04	2.84	1.97	1.86236	2.89328	1.71057e-32	4.95085e-31	Superscaffold19:4659261-4662961:+	LYG032634	NA	NA	uncharacterized protein LOC105160078, partial [Sesamum indicum]
LYG010795	40.55	38.3	41.56	16.59	15.21	14.78	1.32185	3.69633	1.71152e-32	4.95085e-31	Superscaffold5:16967061-16971652:-	LYG010795	NA	HSP20; HSP20 family protein; K13993	putative small heat shock protein [Olea europaea]
LYG029019	4.12	4.26	4.02	1.1	0.9	1.33	1.83218	2.86365	1.88697e-32	5.42655e-31	Superscaffold16:17940169-17944225:+	LYG029019	1;GO:0043531,molecular_function ADP binding	RPM1, RPS3; disease resistance protein RPM1; K13457	PREDICTED: disease resistance protein RPM1-like [Erythranthe guttata]
LYG035768	19.13	18.81	19.5	9.65	9.86	8.08	1.01006	4.82251	2.04989e-32	5.87795e-31	Superscaffold21:17836866-17840533:+	LYG035768	5;GO:0003677,molecular_function DNA binding;GO:0005515,molecular_function protein binding;GO:0005634,cellular_component nucleus;GO:0006355,biological_process regulation of transcription, DNA-templated;GO:0009725,biological_process response to hormone	NA	auxin response factor 18 [Sesamum indicum] >XP_011094652.1 auxin response factor 18 [Sesamum indicum]
LYG026727	1.61	1.35	1.65	0.03	0.1	0.07	4.40778	1.00898	2.1934e-32	6.28032e-31	Superscaffold15:3315116-3322021:-	LYG026727	NA	NA	uncharacterized protein LOC105159727 [Sesamum indicum]
LYG033702	12.18	11.06	10.66	1.84	2.23	2.48	2.29702	2.21123	2.84029e-32	8.12075e-31	Superscaffold20:2012516-2025684:-	LYG033702	2;GO:0003700,molecular_function DNA-binding transcription factor activity;GO:0006355,biological_process regulation of transcription, DNA-templated	NA	ethylene-responsive transcription factor-like protein At4g13040 isoform X2 [Sesamum indicum] >XP_011089072.1 ethylene-responsive transcription factor-like protein At4g13040 isoform X2 [Sesamum indicum]
LYG025521	11.56	10.42	9.23	0	0.36	0.62	4.73699	0.930095	3.1396e-32	8.95057e-31	Superscaffold14:7063490-7066318:-	LYG025521	NA	NA	hypothetical protein F511_01260 [Dorcoceras hygrometricum]
LYG004211	7.91	7.93	8.58	1.39	1.34	2	2.29012	2.22441	3.66376e-32	1.04148e-30	Superscaffold2:23915658-23918050:+	LYG004211	1;GO:0003700,molecular_function DNA-binding transcription factor activity	NA	teosinte branched 1 cycloidea and PCF transcription factor 14 [Fraxinus mandshurica]
LYG012509	9.32	8.6	10.5	2.08	1.94	1.22	2.40535	2.35075	6.54452e-32	1.85237e-30	Superscaffold6:13098623-13102574:-	LYG012509	3;GO:0003677,molecular_function DNA binding;GO:0005634,cellular_component nucleus;GO:0006355,biological_process regulation of transcription, DNA-templated	NA	homeobox protein HD1 [Sesamum indicum]
LYG032477	16.62	22.22	18.64	4.21	2.4	3.74	2.42296	2.44787	8.03604e-32	2.27127e-30	Superscaffold19:2432541-2441985:+	LYG032477	NA	NA	universal stress protein a-like protein [Nicotiana attenuata]
LYG009967	12.52	14.04	15.59	3.85	5.27	5.18	1.49834	3.87974	1.05162e-31	2.96801e-30	Superscaffold5:6023708-6032346:+	LYG009967	5;GO:0004497,molecular_function monooxygenase activity;GO:0005506,molecular_function iron ion binding;GO:0016705,molecular_function oxidoreductase activity, acting on paired donors, with incorporation or reduction of molecular oxygen;GO:0020037,molecular_function heme binding;GO:0055114,biological_process oxidation-reduction process	NA	cytochrome P450 704C1-like [Sesamum indicum]
LYG012073	10.62	12.03	8.82	0.65	1.13	0.12	4.01566	1.30186	2.37132e-31	6.60754e-30	Superscaffold6:7130130-7130756:-	LYG012073	NA	UGT8, UGT709C2; 7-deoxyloganetic acid glucosyltransferase [EC:2.4.1.323]; K21373	putative 7-deoxyloganetic acid-O-glucosyl transferase 1 [Olea europaea subsp. europaea]
LYG002129	11.49	12.34	10.68	1.6	2.69	2.18	2.34279	2.17358	2.5145e-31	6.99662e-30	Superscaffold1:38368914-38375574:-	LYG002129	1;GO:0009642,biological_process response to light intensity	NA	uncharacterized protein LOC105159385 [Sesamum indicum] >XP_011074735.1 uncharacterized protein LOC105159385 [Sesamum indicum]
LYG022109	8.16	7.17	6.17	0.86	0.94	1.31	2.70224	2.00544	3.19545e-31	8.87886e-30	Superscaffold12:8471935-8474111:-	LYG022109	4;GO:0003677,molecular_function DNA binding;GO:0003700,molecular_function DNA-binding transcription factor activity;GO:0006355,biological_process regulation of transcription, DNA-templated;GO:0043565,molecular_function sequence-specific DNA binding	NA	unnamed protein product [Coffea canephora]
LYG037662	5.87	5.14	6.3	1.24	1.43	0.94	2.21696	2.45764	4.82811e-31	1.33402e-29	Superscaffold23:7843426-7846685:-	LYG037662	3;GO:0004842,molecular_function ubiquitin-protein transferase activity;GO:0005515,molecular_function protein binding;GO:0016567,biological_process protein ubiquitination	NA	U-box domain-containing protein 15-like isoform X2 [Sesamum indicum]
LYG021723	26.67	22.93	20.21	8.38	6.28	7.9	1.57605	3.9438	5.64887e-31	1.55427e-29	Superscaffold12:2664582-2666664:-	LYG021723	4;GO:0009654,cellular_component photosystem II oxygen evolving complex;GO:0010207,biological_process photosystem II assembly;GO:0010242,molecular_function oxygen evolving activity;GO:0042549,biological_process photosystem II stabilization	NA	PREDICTED: oxygen-evolving enhancer protein 1, chloroplastic-like [Nicotiana tabacum]
LYG013338	13.95	11.85	12.37	4.51	3.66	3.64	1.64495	3.23841	5.9692e-31	1.64012e-29	Superscaffold7:230540-232760:-	LYG013338	1;GO:0005515,molecular_function protein binding	NA	f-boxkelch-repeat protein [Nicotiana attenuata]
LYG035897	2.94	4.04	4.26	0.07	0.13	0.11	4.97593	0.927983	6.66287e-31	1.82563e-29	Superscaffold21:19686115-19687256:-	LYG035897	NA	NA	transcription factor MYB62 [Sesamum indicum]
LYG026380	3.66	3.17	3.21	1.02	0.9	0.85	1.81108	2.83574	7.33954e-31	2.00546e-29	Superscaffold14:25762246-25771250:+	LYG026380	3;GO:0016020,cellular_component membrane;GO:0016760,molecular_function cellulose synthase (UDP-forming) activity;GO:0030244,biological_process cellulose biosynthetic process	NA	cellulose synthase A catalytic subunit 2 [UDP-forming] [Sesamum indicum]
LYG029584	15.56	13.96	13.37	4.4	4.59	4.16	1.65038	3.04033	9.24231e-31	2.50801e-29	Superscaffold17:247605-248860:-	LYG029584	NA	NA	PREDICTED: myb-related protein 330 [Erythranthe guttata] >EYU22810.1 hypothetical protein MIMGU_mgv1a010870mg [Erythranthe guttata]
LYG019773	7.27	8.47	7.8	1.41	2.12	2.14	1.97907	2.59238	1.07253e-30	2.89055e-29	Superscaffold10:28156789-28160058:+	LYG019773	1;GO:0046983,molecular_function protein dimerization activity	NA	PREDICTED: transcription factor PIF4 [Nicotiana tomentosiformis] >XP_016492244.1 PREDICTED: transcription factor PIF4-like [Nicotiana tabacum] >XP_018626747.1 PREDICTED: transcription factor PIF4 [Nicotiana tomentosiformis] >XP_018626748.1 PREDICTED: transcription factor PIF4 [Nicotiana tomentosiformis] >XP_018626749.1 PREDICTED: transcription factor PIF4 [Nicotiana tomentosiformis]
LYG000959	3.75	2.67	3.59	0.13	0.04	0.43	3.88769	1.52802	1.42824e-30	3.80424e-29	Superscaffold1:13626655-13633387:+	LYG000959	4;GO:0005506,molecular_function iron ion binding;GO:0016705,molecular_function oxidoreductase activity, acting on paired donors, with incorporation or reduction of molecular oxygen;GO:0020037,molecular_function heme binding;GO:0055114,biological_process oxidation-reduction process	NA	unnamed protein product [Coffea canephora]
LYG017476	89.62	88.11	96.37	36.39	46.94	36.69	1.1382	4.63954	1.82417e-30	4.81756e-29	Superscaffold9:14688913-14690005:-	LYG017476	NA	NA	NA
LYG018651	8.18	9.51	7.99	2.15	2.92	2.73	1.65587	3.17276	3.08153e-30	8.05197e-29	Superscaffold10:4205677-4213350:-	LYG018651	NA	CCS1; capsanthin/capsorubin synthase [EC:5.3.99.8]; K14593	Synaptobrevin [Corchorus capsularis]
LYG000961	5.15	5.9	5.14	1.19	1.19	1.43	2.0247	2.41202	3.93917e-30	1.02658e-28	Superscaffold1:13679724-13682274:+	LYG000961	4;GO:0005506,molecular_function iron ion binding;GO:0016705,molecular_function oxidoreductase activity, acting on paired donors, with incorporation or reduction of molecular oxygen;GO:0020037,molecular_function heme binding;GO:0055114,biological_process oxidation-reduction process	NA	unnamed protein product [Coffea canephora]
LYG034334	57.86	50.59	46.21	17.51	18.61	15.71	1.52449	3.54118	5.90539e-30	1.52091e-28	Superscaffold20:12224612-12224948:+	LYG034334	NA	NA	uncharacterized protein At4g14450, chloroplastic [Sesamum indicum]
LYG011410	13.92	14.91	14.55	5.67	4.06	4.07	1.61495	3.20051	9.14115e-30	2.33597e-28	Superscaffold5:31766889-31769496:+	LYG011410	NA	NA	uncharacterized protein LOC105168260 isoform X2 [Sesamum indicum]
LYG011794	17.46	14.96	16.33	7.14	7.61	7.83	1.05283	4.48678	1.63018e-29	4.09163e-28	Superscaffold6:3796981-3801066:-	LYG011794	1;GO:0005515,molecular_function protein binding	EBF1_2; EIN3-binding F-box protein; K14515	EIN3-binding F-box protein 1-like isoform X1 [Sesamum indicum]
LYG005758	47.99	37.89	42.83	18.48	17.96	20.41	1.12185	4.77818	1.92382e-29	4.8042e-28	Superscaffold3:8837684-8839352:+	LYG005758	NA	NA	F-box protein SKIP1 [Sesamum indicum]
LYG036416	20.46	18.72	19.08	2.31	1.15	2	3.34425	1.21262	2.4245e-29	6.04685e-28	Superscaffold22:2697461-2698343:-	LYG036416	NA	NA	hypothetical protein EUGRSUZ_F01127 [Eucalyptus grandis]
LYG038961	11.09	10.61	11.02	4.65	4.38	4.97	1.1688	3.80648	4.24694e-29	1.04992e-27	unanchor26:1326447-1330571:-	LYG038961	4;GO:0005506,molecular_function iron ion binding;GO:0016705,molecular_function oxidoreductase activity, acting on paired donors, with incorporation or reduction of molecular oxygen;GO:0020037,molecular_function heme binding;GO:0055114,biological_process oxidation-reduction process	NA	cytokinin hydroxylase [Sesamum indicum]
LYG000328	15.78	13.8	12.75	5.18	4.35	4.34	1.56149	3.38878	5.84163e-29	1.43695e-27	Superscaffold1:3479950-3481677:+	LYG000328	NA	NA	R2R3-MYB protein [Rehmannia glutinosa]
LYG019378	11.03	12.31	12.11	4.06	3.38	4.47	1.51614	3.19882	6.83243e-29	1.67233e-27	Superscaffold10:13821407-13825040:+	LYG019378	NA	NA	protein trichome birefringence-like 38 [Sesamum indicum]
LYG033375	19.29	23.86	28.39	4.94	5.69	4.46	2.19568	2.66612	9.11326e-29	2.21412e-27	Superscaffold19:22353088-22366975:-	LYG033375	2;GO:0030001,biological_process metal ion transport;GO:0046872,molecular_function metal ion binding	NA	PREDICTED: uncharacterized protein LOC104119179 [Nicotiana tomentosiformis] >XP_016452546.1 PREDICTED: uncharacterized protein LOC107777082 [Nicotiana tabacum]
LYG005571	1.65	2.17	1.87	0.05	0.04	0	5.82253	0.596517	1.48375e-28	3.58718e-27	Superscaffold3:4693205-4695432:-	LYG005571	NA	NA	uncharacterized protein LOC105161748 [Sesamum indicum]
LYG024455	9.42	7.51	9.09	1.64	1.31	2.67	2.13428	3.08773	2.49848e-28	5.97456e-27	Superscaffold13:24174222-24182295:+	LYG024455	4;GO:0000287,molecular_function magnesium ion binding;GO:0004743,molecular_function pyruvate kinase activity;GO:0006096,biological_process glycolytic process;GO:0030955,molecular_function potassium ion binding	PK, pyk; pyruvate kinase [EC:2.7.1.40]; K00873	unnamed protein product [Coffea canephora]
LYG029539	10.98	11.79	12.45	3.58	4.22	4.36	1.47282	3.17826	2.5173e-28	6.01226e-27	Superscaffold16:26754109-26755854:-	LYG029539	NA	NA	unnamed protein product, partial [Vitis vinifera]
LYG022237	25.1	25.47	20.12	10.12	10.67	11.44	1.07496	4.9219	3.13264e-28	7.43692e-27	Superscaffold12:10820616-10824227:-	LYG022237	4;GO:0004420,molecular_function hydroxymethylglutaryl-CoA reductase (NADPH) activity;GO:0015936,biological_process coenzyme A metabolic process;GO:0050662,molecular_function coenzyme binding;GO:0055114,biological_process oxidation-reduction process	NA	3-hydroxy-3-methylglutaryl coenzyme-A reductase 3 [Olea europaea]
LYG040721	12.63	13.07	12.74	4.28	4.59	4.69	1.44506	3.07868	4.11266e-28	9.70508e-27	unanchor39:194443-197424:-	LYG040721	2;GO:0016491,molecular_function oxidoreductase activity;GO:0055114,biological_process oxidation-reduction process	NA	2-methylene-furan-3-one reductase [Jatropha curcas]
LYG009222	10.19	11.26	10.01	5.01	4.15	4.74	1.12607	4.11592	4.52483e-28	1.06522e-26	Superscaffold4:31481451-31488117:+	LYG009222	1;GO:0003824,molecular_function catalytic activity	PLD1_2; phospholipase D1/2 [EC:3.1.4.4]; K01115	phospholipase D alpha 1 [Sesamum indicum]
LYG014938	4.16	4.48	4.58	1.49	1.92	1.68	1.31713	3.55642	5.25166e-28	1.23486e-26	Superscaffold7:29634540-29646846:+	LYG014938	5;GO:0003777,molecular_function microtubule motor activity;GO:0005524,molecular_function ATP binding;GO:0005856,cellular_component cytoskeleton;GO:0007018,biological_process microtubule-based movement;GO:0008017,molecular_function microtubule binding	NA	kinesin-like protein KIN-14I [Sesamum indicum] >XP_020554473.1 kinesin-like protein KIN-14I [Sesamum indicum]
LYG014669	348.35	346.12	413.77	150.36	145.28	196.44	1.11783	7.69606	6.05141e-28	1.41953e-26	Superscaffold7:23697435-23699712:-	LYG014669	NA	NA	PREDICTED: salicylic acid-binding protein 2 [Nicotiana tomentosiformis] >XP_016488275.1 PREDICTED: salicylic acid-binding protein 2-like [Nicotiana tabacum]
LYG035797	12.33	13.2	11.14	5.32	5.53	5.41	1.11857	4.07935	1.29385e-27	2.98888e-26	Superscaffold21:18195816-18210541:-	LYG035797	2;GO:0000145,cellular_component exocyst;GO:0006887,biological_process exocytosis	NA	exocyst complex component EXO70A1-like [Sesamum indicum]
LYG032096	7.92	8.48	8.7	3.62	3.26	3.5	1.22305	3.59679	1.61426e-27	3.71599e-26	Superscaffold18:21051600-21055439:-	LYG032096	3;GO:0004672,molecular_function protein kinase activity;GO:0005524,molecular_function ATP binding;GO:0006468,biological_process protein phosphorylation	NA	proline-rich receptor-like protein kinase PERK1 [Sesamum indicum]
LYG020537	69.23	56.52	64.16	25.13	20.18	26.75	1.34111	3.95916	2.71853e-27	6.2217e-26	Superscaffold11:8369405-8371010:-	LYG020537	NA	NA	uncharacterized protein LOC105178322 [Sesamum indicum]
LYG023563	23.12	23.42	20	9.64	6.88	9.39	1.30654	4.19657	2.75053e-27	6.28765e-26	Superscaffold13:6796115-6798016:+	LYG023563	3;GO:0003824,molecular_function catalytic activity;GO:0004722,molecular_function protein serine/threonine phosphatase activity;GO:0006470,biological_process protein dephosphorylation	PP2C; protein phosphatase 2C [EC:3.1.3.16]; K14497	protein phosphatase 2C 37-like [Sesamum indicum]
LYG003355	8.37	8.1	8.14	3.02	2.67	2.04	1.63342	2.98302	4.01614e-27	9.13846e-26	Superscaffold2:4774930-4777418:+	LYG003355	3;GO:0000287,molecular_function magnesium ion binding;GO:0010333,molecular_function terpene synthase activity;GO:0016829,molecular_function lyase activity	NA	beta-caryophyllene synthase isoform X2 [Sesamum indicum]
LYG002329	44.87	47.49	49	23.26	19.2	19.62	1.14222	3.96964	6.47368e-27	1.45891e-25	Superscaffold1:40468678-40478028:+	LYG002329	NA	UBE2A, UBC2, RAD6A; ubiquitin-conjugating enzyme E2 A [EC:2.3.2.23]; K10573	PREDICTED: ubiquitin-conjugating enzyme E2 2 [Daucus carota subsp. sativus] >KZM85185.1 hypothetical protein DCAR_027393 [Daucus carota subsp. sativus]
LYG031655	1.68	1.99	3.06	0	0	0	8.52307	0.59492	8.02014e-27	1.79593e-25	Superscaffold18:8943145-8945811:-	LYG031655	3;GO:0016020,cellular_component membrane;GO:0016021,cellular_component integral component of membrane;GO:0022857,molecular_function transmembrane transporter activity	NA	PREDICTED: WAT1-related protein At5g07050-like [Populus euphratica]
LYG032218	15.65	17.04	16.44	8.27	7.45	7.51	1.03175	4.08494	1.42209e-26	3.16648e-25	Superscaffold18:23261907-23265386:-	LYG032218	2;GO:0016021,cellular_component integral component of membrane;GO:0055085,biological_process transmembrane transport	NA	PREDICTED: vacuolar cation/proton exchanger 3-like [Capsicum annuum]
LYG027394	10.02	7.08	7.43	0.53	0.16	0.13	4.83309	0.790993	1.50472e-26	3.34293e-25	Superscaffold15:19591819-19594477:-	LYG027394	NA	NA	hypothetical protein MIMGU_mgv1a016899mg [Erythranthe guttata]
LYG022172	5.45	4.33	5.14	0.8	0.91	1.2	2.2777	2.07646	1.70676e-26	3.78751e-25	Superscaffold12:9614663-9631834:-	LYG022172	2;GO:0004190,molecular_function aspartic-type endopeptidase activity;GO:0006508,biological_process proteolysis	NA	PREDICTED: aspartic proteinase PCS1-like [Nicotiana tomentosiformis] >XP_016486657.1 PREDICTED: aspartic proteinase PCS1-like [Nicotiana tabacum]
LYG019319	6.78	6.46	6.03	1.68	1.46	1.71	1.93137	2.28353	1.75e-26	3.8791e-25	Superscaffold10:12942681-12945672:+	LYG019319	3;GO:0016616,molecular_function oxidoreductase activity, acting on the CH-OH group of donors, NAD or NADP as acceptor;GO:0051287,molecular_function NAD binding;GO:0055114,biological_process oxidation-reduction process	HPR1; glycerate dehydrogenase [EC:1.1.1.29]; K15893	glycerate dehydrogenase HPR, peroxisomal [Sesamum indicum]
LYG005845	16.36	16.44	18.38	5.95	7.59	7.49	1.22203	3.81945	1.88593e-26	4.17572e-25	Superscaffold3:11245896-11248678:-	LYG005845	4;GO:0003700,molecular_function DNA-binding transcription factor activity;GO:0005634,cellular_component nucleus;GO:0006355,biological_process regulation of transcription, DNA-templated;GO:0043565,molecular_function sequence-specific DNA binding	NA	HSFA9 [Coffea arabica]
LYG018473	29.36	27.92	25.01	10.48	9.87	10.82	1.34283	3.40578	2.43231e-26	5.35543e-25	Superscaffold10:2037732-2038831:-	LYG018473	3;GO:0005515,molecular_function protein binding;GO:0005634,cellular_component nucleus;GO:0006355,biological_process regulation of transcription, DNA-templated	NA	PREDICTED: auxin-induced protein 22D-like [Nicotiana tabacum]
LYG008711	4.53	5.25	4.54	1.13	1.11	0.78	2.2009	2.04708	2.98767e-26	6.54898e-25	Superscaffold4:18123923-18126572:+	LYG008711	5;GO:0005524,molecular_function ATP binding;GO:0005634,cellular_component nucleus;GO:0006351,biological_process transcription, DNA-templated;GO:0006355,biological_process regulation of transcription, DNA-templated;GO:0032502,biological_process developmental process	NA	growth-regulating factor 8 isoform X1 [Sesamum indicum]
LYG020451	4.26	5.42	4.06	0.22	0.39	0.68	3.27787	1.2827	3.61301e-26	7.89341e-25	Superscaffold11:7100245-7101788:+	LYG020451	1;GO:0008270,molecular_function zinc ion binding	NA	uncharacterized protein LOC109949609 [Prunus persica]
LYG017977	14.28	13.7	14.22	5.66	6.24	6.04	1.1765	3.57052	3.84405e-26	8.37959e-25	Superscaffold9:25514169-25515591:+	LYG017977	NA	NA	UDP-sugar:glycosyltransferase [Forsythia x intermedia]
LYG037594	10.09	9.51	9.66	3.57	3.97	3.67	1.3272	3.23672	5.19368e-26	1.12718e-24	Superscaffold23:4363495-4367218:+	LYG037594	2;GO:0016620,molecular_function oxidoreductase activity, acting on the aldehyde or oxo group of donors, NAD or NADP as acceptor;GO:0055114,biological_process oxidation-reduction process	GAPA; glyceraldehyde-3-phosphate dehydrogenase (NADP+) (phosphorylating) [EC:1.2.1.13]; K05298	PREDICTED: glyceraldehyde-3-phosphate dehydrogenase B, chloroplastic [Fragaria vesca subsp. vesca]
LYG036090	6.93	5.49	5.52	0.25	0.55	0.19	4.06515	0.854608	5.36265e-26	1.16258e-24	Superscaffold21:22188459-22190575:-	LYG036090	4;GO:0003677,molecular_function DNA binding;GO:0003700,molecular_function DNA-binding transcription factor activity;GO:0006355,biological_process regulation of transcription, DNA-templated;GO:0043565,molecular_function sequence-specific DNA binding	NA	homodomain-leucine zipper protein ATHB-13-like protein [Vitis vinifera]
LYG032666	4.38	5.58	4.9	1.74	1.49	1.58	1.57871	3.06795	5.64992e-26	1.22217e-24	Superscaffold19:5212809-5220863:-	LYG032666	NA	NA	uncharacterized protein LOC105156561 isoform X1 [Sesamum indicum] >XP_020547689.1 uncharacterized protein LOC105156561 isoform X1 [Sesamum indicum]
LYG003995	47.58	46.32	42.53	19.45	16.77	20.19	1.21681	3.64901	9.20588e-26	1.97836e-24	Superscaffold2:19148220-19148607:+	LYG003995	NA	NA	uncharacterized protein LOC105168435 [Sesamum indicum]
LYG008067	2.73	3.3	2.91	0.82	0.8	0.64	1.94431	2.35643	1.00681e-25	2.15427e-24	Superscaffold4:7289623-7302200:-	LYG008067	1;GO:0005509,molecular_function calcium ion binding	NA	probable protein S-acyltransferase 19 [Sesamum indicum]
LYG034848	25.94	27.39	22.18	10.93	12.16	12.28	1.03575	4.52297	2.22608e-25	4.70195e-24	Superscaffold20:23848250-23855591:-	LYG034848	1;GO:0008299,biological_process isoprenoid biosynthetic process	GGPS; geranylgeranyl diphosphate synthase, type II [EC:2.5.1.1 2.5.1.10 2.5.1.29]; K13789	geranylgeranyl pyrophosphate synthase, chloroplastic-like [Sesamum indicum]
LYG022844	3.23	3.59	3.52	1.36	1.58	1.32	1.23214	3.55913	2.51746e-25	5.3117e-24	Superscaffold12:25986450-26005874:+	LYG022844	2;GO:0016579,biological_process protein deubiquitination;GO:0036459,molecular_function thiol-dependent ubiquitinyl hydrolase activity	NA	uncharacterized protein LOC105168755 isoform X1 [Sesamum indicum] >XP_011087200.1 uncharacterized protein LOC105168755 isoform X1 [Sesamum indicum]
LYG009626	3.4	3.69	4.61	0.21	0	0	5.70039	0.489507	2.61918e-25	5.52042e-24	Superscaffold5:2443526-2444529:+	LYG009626	NA	NA	uncharacterized protein LOC110012471 [Sesamum indicum]
LYG038017	18.16	17.79	17.15	7.49	8.22	8.01	1.1047	3.71153	2.69513e-25	5.67444e-24	Superscaffold23:15123047-15124635:-	LYG038017	1;GO:0016787,molecular_function hydrolase activity	NA	probable carboxylesterase 15 isoform X1 [Sesamum indicum] >XP_020552920.1 probable carboxylesterase 15 isoform X2 [Sesamum indicum]
LYG003563	13.22	14.55	14.62	5.13	7.03	5.39	1.21819	4.01142	3.06834e-25	6.45332e-24	Superscaffold2:8647756-8659586:+	LYG003563	4;GO:0005506,molecular_function iron ion binding;GO:0016705,molecular_function oxidoreductase activity, acting on paired donors, with incorporation or reduction of molecular oxygen;GO:0020037,molecular_function heme binding;GO:0055114,biological_process oxidation-reduction process	NA	alkane hydroxylase MAH1 [Sesamum indicum]
LYG000527	3.97	4.74	3.43	0.67	1	0.7	2.29287	2.1931	3.18738e-25	6.69655e-24	Superscaffold1:6092673-6095199:-	LYG000527	NA	NA	uncharacterized protein LOC105178381 [Sesamum indicum]
LYG036968	4.13	3.84	4.03	1.41	1.54	1.46	1.38682	3.06301	3.19887e-25	6.71354e-24	Superscaffold22:9618299-9640660:+	LYG036968	3;GO:0004672,molecular_function protein kinase activity;GO:0005524,molecular_function ATP binding;GO:0006468,biological_process protein phosphorylation	NA	probable LRR receptor-like serine/threonine-protein kinase RFK1 [Sesamum indicum]
LYG000582	1.67	2.36	2.28	0.05	0.08	0.21	4.05169	0.843883	5.43642e-25	1.13133e-23	Superscaffold1:6845090-6848207:+	LYG000582	4;GO:0005506,molecular_function iron ion binding;GO:0016705,molecular_function oxidoreductase activity, acting on paired donors, with incorporation or reduction of molecular oxygen;GO:0020037,molecular_function heme binding;GO:0055114,biological_process oxidation-reduction process	NA	cytochrome P450 CYP736A12-like [Sesamum indicum]
LYG033939	43.4	44.18	47.92	21.64	16.37	16.62	1.26829	3.71415	6.16168e-25	1.2809e-23	Superscaffold20:5181657-5189341:+	LYG033939	1;GO:0046622,biological_process positive regulation of organ growth	NA	protein AUXIN-REGULATED GENE INVOLVED IN ORGAN SIZE [Sesamum indicum]
LYG012098	26.96	24.36	25.32	11.59	13.12	11.8	1.01422	4.12693	7.67796e-25	1.58941e-23	Superscaffold6:7393448-7399893:+	LYG012098	3;GO:0003677,molecular_function DNA binding;GO:0005634,cellular_component nucleus;GO:0006355,biological_process regulation of transcription, DNA-templated	NA	PREDICTED: homeobox protein knotted-1-like 3 isoform X2 [Fragaria vesca subsp. vesca]
LYG034395	3.52	3.92	3.71	1.7	1.7	1.64	1.09236	3.75029	1.1384e-24	2.34674e-23	Superscaffold20:13978112-13987315:-	LYG034395	1;GO:0003779,molecular_function actin binding	NA	protein NETWORKED 1A-like [Sesamum indicum]
LYG016339	27.2	26.61	29.76	13.55	10.13	10.83	1.23214	3.82894	1.33125e-24	2.74143e-23	Superscaffold8:28031517-28032545:+	LYG016339	NA	NA	cysteine-rich receptor-like protein kinase 25 [Sesamum indicum]
LYG011714	7.98	7.72	8.56	2.23	2.37	2.37	1.74042	2.38869	1.84101e-24	3.74814e-23	Superscaffold6:2925205-2929148:-	LYG011714	3;GO:0003700,molecular_function DNA-binding transcription factor activity;GO:0006351,biological_process transcription, DNA-templated;GO:0009742,biological_process brassinosteroid mediated signaling pathway	NA	BES1/BZR1 homolog protein 4-like [Sesamum indicum]
LYG016098	7.58	7.9	7.47	3.24	3.18	2.68	1.28986	3.30956	1.88714e-24	3.83809e-23	Superscaffold8:25689336-25691172:+	LYG016098	3;GO:0005524,molecular_function ATP binding;GO:0016020,cellular_component membrane;GO:0016887,molecular_function ATPase activity	NA	ABC transporter G family member 10 [Dorcoceras hygrometricum]
LYG033770	5.99	5.3	6.05	2.1	1.69	1.56	1.65362	2.75597	1.91078e-24	3.88217e-23	Superscaffold20:2814565-2817398:+	LYG033770	1;GO:0009638,biological_process phototropism	NA	root phototropism protein 2-like [Sesamum indicum]
LYG025856	3.99	5.48	4.88	0	0.53	0.38	3.80865	0.890793	2.03374e-24	4.12774e-23	Superscaffold14:12306038-12306826:-	LYG025856	NA	NA	PREDICTED: uncharacterized protein LOC109222328 [Nicotiana attenuata] >XP_019246070.1 PREDICTED: uncharacterized protein LOC109225752 [Nicotiana attenuata] >OIT03720.1 hypothetical protein A4A49_43551 [Nicotiana attenuata] >OIT18758.1 hypothetical protein A4A49_64208 [Nicotiana attenuata]
LYG000756	16.61	17.81	19.64	8.77	9.1	7.6	1.03878	4.36373	2.7585e-24	5.54737e-23	Superscaffold1:9847719-9854887:-	LYG000756	2;GO:0016491,molecular_function oxidoreductase activity;GO:0055114,biological_process oxidation-reduction process	PAO4, PAO3, PAO2; polyamine oxidase [EC:1.5.3.17 1.5.3.-]; K17839	probable polyamine oxidase 4 [Sesamum indicum]
LYG027972	10.22	9.1	10.1	3.65	4.39	3.88	1.24808	3.45579	5.86986e-24	1.16852e-22	Superscaffold15:26923074-26926746:-	LYG027972	1;GO:0005515,molecular_function protein binding	NA	hypothetical protein CICLE_v10030050mg [Citrus clementina] >ESR37961.1 hypothetical protein CICLE_v10030050mg [Citrus clementina]
LYG017629	39.03	35.98	42.06	11.78	16.38	14.37	1.39975	3.28006	6.02291e-24	1.19417e-22	Superscaffold9:19427835-19428195:-	LYG017629	NA	NA	PREDICTED: uncharacterized protein LOC107881184 [Prunus mume]
LYG030483	3.84	5.38	6.83	0.86	0.7	0.77	2.72516	2.01791	1.07498e-23	2.11439e-22	Superscaffold17:14224654-14234539:+	LYG030483	NA	NA	hypothetical protein CDL15_Pgr005643 [Punica granatum]
LYG014663	11.76	8.38	11.46	1.75	1.91	2.85	2.198	2.34688	1.39504e-23	2.73028e-22	Superscaffold7:23404080-23405435:-	LYG014663	NA	PNAE; polyneuridine-aldehyde esterase [EC:3.1.1.78]; K08233	PREDICTED: salicylic acid-binding protein 2-like [Ipomoea nil]
LYG010708	5.86	5.21	5.31	0.92	0.88	0.77	2.61686	1.30205	2.00557e-23	3.90197e-22	Superscaffold5:15540801-15543196:+	LYG010708	NA	NA	peroxisome biogenesis factor 10 isoform X1 [Sesamum indicum]
LYG004363	5.76	5.05	4.73	0.96	0.76	0.84	2.53827	1.43404	2.35866e-23	4.55746e-22	Superscaffold2:27150657-27152241:-	LYG004363	NA	NA	heat stress transcription factor C-1-like [Sesamum indicum]
LYG021740	11.06	10.84	12.95	3.88	3.93	3.29	1.60527	2.75402	2.5519e-23	4.92121e-22	Superscaffold12:2884369-2885853:-	LYG021740	NA	PNAE; polyneuridine-aldehyde esterase [EC:3.1.1.78]; K08233	protein S [Catharanthus roseus]
LYG003524	10.16	9.94	8.94	2.37	2.51	2.42	1.92955	2.04747	2.62032e-23	5.0482e-22	Superscaffold2:7881145-7881808:+	LYG003524	NA	NA	hypothetical protein POPTR_0001s47470g [Populus trichocarpa] >XP_006370791.1 hypothetical protein POPTR_0001s47470g [Populus trichocarpa] >EEE83877.1 hypothetical protein POPTR_0001s47470g [Populus trichocarpa] >ERP67360.1 hypothetical protein POPTR_0001s47470g [Populus trichocarpa]
LYG016627	7.19	6.71	6.48	1.56	2.13	1.39	1.95266	2.13423	3.77415e-23	7.20778e-22	Superscaffold9:1795427-1799235:+	LYG016627	2;GO:0003677,molecular_function DNA binding;GO:0005634,cellular_component nucleus	NA	squamosa promoter-binding-like protein 8 [Sesamum indicum]
LYG003009	10.6	10.49	10.52	2.72	3.43	2.59	1.79968	2.22707	4.26788e-23	8.11927e-22	Superscaffold1:47489916-47491624:+	LYG003009	3;GO:0009522,cellular_component photosystem I;GO:0009538,cellular_component photosystem I reaction center;GO:0015979,biological_process photosynthesis	psaF; photosystem I subunit III; K02694	unnamed protein product [Coffea canephora]
LYG030554	3.12	1.52	2.77	0	0.06	0	6.56332	0.530724	4.72377e-23	8.9779e-22	Superscaffold17:16690344-16712297:-	LYG030554	3;GO:0003677,molecular_function DNA binding;GO:0005634,cellular_component nucleus;GO:0006355,biological_process regulation of transcription, DNA-templated	NA	class 1 KNOX protein, partial [Corytoplectus speciosus]
LYG008198	19.64	17.27	20.24	9.06	8.72	8.16	1.08987	3.89274	8.80372e-23	1.65725e-21	Superscaffold4:9028576-9031863:-	LYG008198	NA	NA	uncharacterized protein LOC105174163 [Sesamum indicum]
LYG010139	2.33	1.78	2.31	0.27	0.35	0.49	2.43685	1.72926	9.22759e-23	1.73044e-21	Superscaffold5:7721306-7725087:+	LYG010139	NA	NA	WEB family protein At3g02930, chloroplastic [Sesamum indicum]
LYG038090	3.32	4.24	3.97	1.17	0.9	1.42	1.66254	2.89801	1.04064e-22	1.94411e-21	Superscaffold23:16022259-16026421:+	LYG038090	2;GO:0005515,molecular_function protein binding;GO:0043531,molecular_function ADP binding	NA	LOW QUALITY PROTEIN: probable disease resistance protein At4g27220 [Sesamum indicum]
LYG031302	2.46	2.28	2.58	0.45	0.57	0.24	2.50952	1.55899	1.30751e-22	2.43116e-21	Superscaffold18:3340849-3346616:-	LYG031302	4;GO:0004672,molecular_function protein kinase activity;GO:0005524,molecular_function ATP binding;GO:0006468,biological_process protein phosphorylation;GO:0030246,molecular_function carbohydrate binding	NA	L-type lectin-domain containing receptor kinase VIII.1 [Sesamum indicum]
LYG024713	5.89	6.39	5.04	0.58	0.81	0.53	3.10003	1.00294	2.80379e-22	5.15981e-21	Superscaffold13:27013585-27014382:-	LYG024713	NA	NA	PREDICTED: uncharacterized protein LOC109244919 [Nicotiana attenuata] >OIT34267.1 hypothetical protein A4A49_19035 [Nicotiana attenuata]
LYG001606	11.7	14.76	11.14	0	0.31	1.08	4.4648	0.45919	2.91551e-22	5.36041e-21	Superscaffold1:31046045-31046687:-	LYG001606	NA	NA	PREDICTED: uncharacterized protein LOC102605400 [Solanum tuberosum]
LYG014015	8.36	7.87	6.91	2.61	2.66	2.83	1.45287	2.8764	4.35737e-22	7.93741e-21	Superscaffold7:8345288-8346964:+	LYG014015	2;GO:0003676,molecular_function nucleic acid binding;GO:0003700,molecular_function DNA-binding transcription factor activity	NA	protein indeterminate-domain 9 [Sesamum indicum]
LYG035980	8.13	7.11	7.23	2.08	1.51	0.85	2.31955	1.86304	5.15385e-22	9.36235e-21	Superscaffold21:20886020-20888516:+	LYG035980	3;GO:0006826,biological_process iron ion transport;GO:0006879,biological_process cellular iron ion homeostasis;GO:0008199,molecular_function ferric iron binding	NA	hypothetical protein MANES_08G095800 [Manihot esculenta]
LYG035599	2.17	2.67	2.11	0.45	0.65	0.62	1.93992	2.16702	5.16479e-22	9.3736e-21	Superscaffold21:13155632-13160879:-	LYG035599	3;GO:0003676,molecular_function nucleic acid binding;GO:0003677,molecular_function DNA binding;GO:0008270,molecular_function zinc ion binding	NA	LOW QUALITY PROTEIN: uncharacterized protein LOC105158533 [Sesamum indicum]
LYG038466	1.1	1.37	1.14	0.32	0.27	0.2	2.15994	1.89191	6.80096e-22	1.22529e-20	Superscaffold23:20346415-20360767:-	LYG038466	NA	NA	protein NETWORKED 1D [Sesamum indicum] >XP_011079895.1 protein NETWORKED 1D [Sesamum indicum] >XP_020550371.1 protein NETWORKED 1D [Sesamum indicum]
LYG015328	6.44	8.13	7.71	0	0.24	0	6.05821	0.0851769	6.97057e-22	1.2547e-20	Superscaffold8:13930549-13931059:+	LYG015328	1;GO:0004867,molecular_function serine-type endopeptidase inhibitor activity	NA	proteinase inhibitor type-2, partial [Olea europaea]
LYG013931	17.81	16.3	19.17	7.77	8.11	7.49	1.13778	3.58974	7.77964e-22	1.39778e-20	Superscaffold7:7313927-7317491:+	LYG013931	2;GO:0003677,molecular_function DNA binding;GO:0006355,biological_process regulation of transcription, DNA-templated	NA	PREDICTED: NAC domain-containing protein 78-like [Nicotiana tabacum]
LYG035888	10.67	9.61	9.07	3.91	3.25	3.74	1.375	3.01657	8.05727e-22	1.44635e-20	Superscaffold21:19447100-19456530:-	LYG035888	NA	NA	uncharacterized protein LOC105156360 [Sesamum indicum]
LYG034362	26.48	23.17	23.51	6.25	5.91	6.57	1.903	1.99166	8.13677e-22	1.45929e-20	Superscaffold20:13168254-13175180:+	LYG034362	NA	NA	uncharacterized protein LOC105166331 isoform X2 [Sesamum indicum]
LYG010840	1.77	1.79	1.91	0	0.31	0.1	3.58426	0.696123	1.23636e-21	2.20134e-20	Superscaffold5:17837828-17840140:-	LYG010840	NA	NA	uncharacterized protein LOC105167009 [Sesamum indicum]
LYG035718	13.62	11.47	13.54	4.46	5.49	5.11	1.29932	3.28315	1.70848e-21	3.02557e-20	Superscaffold21:16674944-16677617:-	LYG035718	2;GO:0004332,molecular_function fructose-bisphosphate aldolase activity;GO:0006096,biological_process glycolytic process	ALDO; fructose-bisphosphate aldolase, class I [EC:4.1.2.13]; K01623	fructose-bisphosphate aldolase 6, cytosolic [Sesamum indicum]
LYG015151	16.83	16.98	18.09	7.08	8.17	7.22	1.15397	3.38265	1.998e-21	3.51933e-20	Superscaffold8:7252311-7256479:-	LYG015151	NA	NA	ACT domain-containing protein ACR11-like [Sesamum indicum]
LYG016860	3.81	4.04	4.01	1.12	1.2	1.37	1.6179	2.33051	2.15306e-21	3.78232e-20	Superscaffold9:4518448-4522379:-	LYG016860	NA	NA	uncharacterized protein LOC105172591 isoform X1 [Sesamum indicum] >XP_011092403.1 uncharacterized protein LOC105172591 isoform X1 [Sesamum indicum]
LYG031780	19.19	20.15	15.05	5.54	6.86	6.39	1.47139	3.16969	2.23933e-21	3.91992e-20	Superscaffold18:11772084-11773539:+	LYG031780	4;GO:0003700,molecular_function DNA-binding transcription factor activity;GO:0005634,cellular_component nucleus;GO:0006355,biological_process regulation of transcription, DNA-templated;GO:0043565,molecular_function sequence-specific DNA binding	NA	heat stress transcription factor B-3 isoform X1 [Sesamum indicum]
LYG017574	10.21	11.18	11.1	4.41	4.02	4.17	1.31718	2.92413	2.37225e-21	4.14524e-20	Superscaffold9:17963196-17964774:-	LYG017574	2;GO:0004553,molecular_function hydrolase activity, hydrolyzing O-glycosyl compounds;GO:0005975,biological_process carbohydrate metabolic process	NA	beta-1,3-glucanase [Olea europaea]
LYG020317	3.55	4.41	3.03	0.2	0.09	0.15	4.48351	0.4804	2.47614e-21	4.31913e-20	Superscaffold11:4986796-4987633:-	LYG020317	NA	NA	transcription factor MYB44-like [Sesamum indicum]
LYG013880	4.33	4.25	3.87	0.6	0.92	1.22	2.08925	1.84005	2.49046e-21	4.34026e-20	Superscaffold7:6645099-6647491:-	LYG013880	4;GO:0004672,molecular_function protein kinase activity;GO:0005524,molecular_function ATP binding;GO:0006468,biological_process protein phosphorylation;GO:0007165,biological_process signal transduction	NA	CBL-interacting serine/threonine-protein kinase 5-like [Sesamum indicum]
LYG021841	75.56	68.62	78.02	33.76	32.55	34.96	1.0787	3.6152	2.58516e-21	4.50132e-20	Superscaffold12:4222872-4223198:+	LYG021841	3;GO:0005576,cellular_component extracellular region;GO:0008083,molecular_function growth factor activity;GO:0008283,biological_process cell proliferation	NA	PREDICTED: phytosulfokines-like [Gossypium raimondii] >XP_016726931.1 PREDICTED: phytosulfokines-like [Gossypium hirsutum] >KJB63953.1 hypothetical protein B456_010G026700 [Gossypium raimondii]
LYG027608	22.52	29.05	20.67	6.06	7.67	9.25	1.58434	3.32142	3.29873e-21	5.70854e-20	Superscaffold15:22716288-22717325:-	LYG027608	4;GO:0004568,molecular_function chitinase activity;GO:0006032,biological_process chitin catabolic process;GO:0008061,molecular_function chitin binding;GO:0016998,biological_process cell wall macromolecule catabolic process	E3.2.1.14; chitinase [EC:3.2.1.14]; K01183	Glycoside hydrolase [Macleaya cordata]
LYG000682	18.93	19.27	13.59	3.66	3.64	5.86	1.90182	2.84733	3.39206e-21	5.86491e-20	Superscaffold1:8426389-8427467:+	LYG000682	NA	NA	uncharacterized protein LOC105178248 [Sesamum indicum]
LYG014850	59.63	51.93	51.63	16.91	24.52	18.67	1.38178	3.26283	3.90529e-21	6.73458e-20	Superscaffold7:27832853-27833108:+	LYG014850	NA	NA	uncharacterized protein LOC105171235 [Sesamum indicum]
LYG027738	13.29	11.34	10.72	5.22	4.7	5.06	1.18364	3.608	4.79792e-21	8.23072e-20	Superscaffold15:24371189-24374838:-	LYG027738	2;GO:0008483,molecular_function transaminase activity;GO:0030170,molecular_function pyridoxal phosphate binding	AGXT2; alanine-glyoxylate transaminase / (R)-3-amino-2-methylpropionate-pyruvate transaminase [EC:2.6.1.44 2.6.1.40]; K00827	alanine--glyoxylate aminotransferase 2 homolog 3, mitochondrial [Sesamum indicum]
LYG011791	8.69	9.77	8.87	3.59	3.39	3.23	1.37339	2.81664	5.72813e-21	9.75018e-20	Superscaffold6:3748484-3766271:+	LYG011791	NA	NA	F-box protein CPR30 [Sesamum indicum] >XP_020551400.1 F-box protein CPR30 [Sesamum indicum]
LYG024029	18.74	15.85	15.33	4.42	4.6	7.23	1.548	3.39857	6.64119e-21	1.12849e-19	Superscaffold13:18384282-18387275:-	LYG024029	2;GO:0016491,molecular_function oxidoreductase activity;GO:0055114,biological_process oxidation-reduction process	NA	2-methylene-furan-3-one reductase [Jatropha curcas]
LYG036851	23.99	23.35	14.57	3.71	3.71	4.49	2.30791	2.21354	6.85332e-21	1.16253e-19	Superscaffold22:7603792-7604402:-	LYG036851	NA	NA	auxin-repressed 12.5 kDa protein [Dorcoceras hygrometricum]
LYG031400	7.61	7.4	5.17	1.03	0.45	0.58	3.2428	1.05275	8.1657e-21	1.38159e-19	Superscaffold18:4643321-4650952:+	LYG031400	NA	NA	PREDICTED: uncharacterized protein LOC105960621 [Erythranthe guttata] >EYU34924.1 hypothetical protein MIMGU_mgv1a016005mg [Erythranthe guttata]
LYG028831	4.13	4.21	4.2	1.89	2.12	1.93	1.0235	3.59007	9.92863e-21	1.67269e-19	Superscaffold16:10764666-10770457:-	LYG028831	2;GO:0005515,molecular_function protein binding;GO:0051087,molecular_function chaperone binding	NA	BAG family molecular chaperone regulator 6 [Sesamum indicum]
LYG035907	8.49	8.45	7.06	3.76	3.24	2.82	1.24254	3.63007	1.13442e-20	1.9063e-19	Superscaffold21:19836588-19840124:+	LYG035907	1;GO:0005515,molecular_function protein binding	NA	Leucine rich repeat 4 [Cynara cardunculus var. scolymus]
LYG029723	10.13	9.52	9.85	3.26	3.08	2.04	1.78077	2.24669	1.40812e-20	2.35219e-19	Superscaffold17:2041708-2046943:-	LYG029723	2;GO:0016021,cellular_component integral component of membrane;GO:0051119,molecular_function sugar transmembrane transporter activity	NA	hypothetical protein F511_05009 [Dorcoceras hygrometricum]
LYG036059	11.48	10.28	11.97	3.85	5.08	5.34	1.17644	3.67763	1.61146e-20	2.68731e-19	Superscaffold21:21822700-21827172:+	LYG036059	1;GO:0009786,biological_process regulation of asymmetric cell division	NA	uncharacterized protein LOC105180144 isoform X1 [Sesamum indicum] >XP_011102098.1 uncharacterized protein LOC105180144 isoform X1 [Sesamum indicum] >XP_011102099.1 uncharacterized protein LOC105180144 isoform X1 [Sesamum indicum] >XP_011102101.1 uncharacterized protein LOC105180144 isoform X1 [Sesamum indicum] >XP_011102102.1 uncharacterized protein LOC105180144 isoform X1 [Sesamum indicum] >XP_0…
LYG024556	2.12	2.34	3.17	0.4	0.45	0.24	2.77857	1.40492	2.41198e-20	3.98523e-19	Superscaffold13:25431768-25439507:+	LYG024556	2;GO:0003676,molecular_function nucleic acid binding;GO:0009630,biological_process gravitropism	NA	protein SHOOT GRAVITROPISM 5-like [Sesamum indicum]
LYG016932	13.27	10.5	9.99	4.67	3.73	4.87	1.28978	3.84022	3.05565e-20	5.01513e-19	Superscaffold9:5481574-5486030:-	LYG016932	1;GO:0005515,molecular_function protein binding	NA	uncharacterized protein LOC105169314 [Sesamum indicum]
LYG015576	10.72	9.56	9.4	3.97	3.76	4.15	1.26342	3.04203	3.324e-20	5.42846e-19	Superscaffold8:19223139-19227167:+	LYG015576	3;GO:0006631,biological_process fatty acid metabolic process;GO:0045300,molecular_function acyl-[acyl-carrier-protein] desaturase activity;GO:0055114,biological_process oxidation-reduction process	FAB2, SSI2, desA1; acyl-[acyl-carrier-protein] desaturase [EC:1.14.19.2 1.14.19.11 1.14.19.26]; K03921	stearoyl acyl carrier protein desaturase [Olea europaea] >ANW07463.1 stearoyl-ACP desaturase [Olea europaea]
LYG012997	9.01	8.12	8.64	1.71	2.11	2.99	1.83488	2.09585	3.94157e-20	6.42639e-19	Superscaffold6:25442908-25444892:-	LYG012997	3;GO:0003700,molecular_function DNA-binding transcription factor activity;GO:0006355,biological_process regulation of transcription, DNA-templated;GO:0043565,molecular_function sequence-specific DNA binding	NA	unnamed protein product [Coffea canephora]
LYG000266	5.65	5.09	7.42	0	0.19	0.16	5.32584	0.150192	4.67771e-20	7.60773e-19	Superscaffold1:2630736-2634458:-	LYG000266	NA	NA	PREDICTED: uncharacterized protein LOC104116127 [Nicotiana tomentosiformis]
LYG003056	9.73	10.42	9.49	4.18	3.4	4.48	1.23921	3.15097	5.14339e-20	8.35134e-19	Superscaffold2:470577-477989:+	LYG003056	2;GO:0009058,biological_process biosynthetic process;GO:0030170,molecular_function pyridoxal phosphate binding	TAT; tyrosine aminotransferase [EC:2.6.1.5]; K00815	probable aminotransferase [Olea europaea]
LYG038486	9.75	9.86	7.45	2.75	3.45	2.32	1.61771	2.95862	5.75616e-20	9.32328e-19	Superscaffold23:20602785-20608211:-	LYG038486	NA	NA	LOW QUALITY PROTEIN: DUF21 domain-containing protein At4g14240 [Sesamum indicum]
LYG003412	4.73	5.88	5.31	1.82	1.55	1.49	1.6687	2.33979	5.96467e-20	9.64517e-19	Superscaffold2:6129094-6131327:-	LYG003412	1;GO:0016757,molecular_function transferase activity, transferring glycosyl groups	EOGT; EGF domain-specific O-GlcNAc transferase [EC:2.4.1.255]; K18134	uncharacterized protein LOC105174890 [Sesamum indicum]
LYG022289	2.65	2.74	2.84	0.89	0.59	0.62	1.93554	1.83772	7.94816e-20	1.27897e-18	Superscaffold12:11846365-11852305:-	LYG022289	4;GO:0004252,molecular_function serine-type endopeptidase activity;GO:0006508,biological_process proteolysis;GO:0008236,molecular_function serine-type peptidase activity;GO:0070008,molecular_function serine-type exopeptidase activity	NA	prolyl endopeptidase [Sesamum indicum]
LYG007379	2	2.63	2.81	0.32	0	0.2	3.7806	0.614821	8.1467e-20	1.30878e-18	Superscaffold3:35225262-35227151:-	LYG007379	3;GO:0003700,molecular_function DNA-binding transcription factor activity;GO:0006355,biological_process regulation of transcription, DNA-templated;GO:0043565,molecular_function sequence-specific DNA binding	NA	probable WRKY transcription factor 53 [Sesamum indicum]
LYG026448	15.05	18.52	14.98	8.05	7.52	7.22	1.04119	4.04224	8.36668e-20	1.34084e-18	Superscaffold14:27127610-27139087:-	LYG026448	2;GO:0006629,biological_process lipid metabolic process;GO:0016042,biological_process lipid catabolic process	NA	PREDICTED: sn1-specific diacylglycerol lipase alpha-like [Erythranthe guttata] >EYU45800.1 hypothetical protein MIMGU_mgv1a005970mg [Erythranthe guttata]
LYG034117	4.96	5.51	5.99	0.95	0.35	0.41	3.23801	0.722509	8.54293e-20	1.36798e-18	Superscaffold20:7397627-7398131:-	LYG034117	1;GO:0004857,molecular_function enzyme inhibitor activity	NA	PREDICTED: cell wall / vacuolar inhibitor of fructosidase 1-like [Erythranthe guttata] >EYU19077.1 hypothetical protein MIMGU_mgv1a015091mg [Erythranthe guttata]
LYG019820	46.39	30.31	47.49	13.98	12.33	10.02	1.72812	3.32799	1.17288e-19	1.86451e-18	Superscaffold10:28837188-28838851:-	LYG019820	NA	NA	rRNA intron-encoded homing endonuclease, partial [Cenchrus americanus]
LYG031776	4.9	3.8	4.5	0.89	1.33	1.32	1.82351	2.20832	1.47156e-19	2.33181e-18	Superscaffold18:11670009-11672778:+	LYG031776	1;GO:0016757,molecular_function transferase activity, transferring glycosyl groups	NA	uncharacterized protein LOC105159835 [Sesamum indicum]
LYG000365	33.34	26.73	27.63	10.67	13.66	10.94	1.25714	3.52753	1.63678e-19	2.58945e-18	Superscaffold1:3957324-3960426:+	LYG000365	NA	NA	PREDICTED: VQ motif-containing protein 29-like [Erythranthe guttata] >EYU41374.1 hypothetical protein MIMGU_mgv1a019582mg [Erythranthe guttata]
LYG005521	0.96	0.77	1.1	0	0	0.05	5.25615	0.0851939	1.7149e-19	2.71085e-18	Superscaffold3:3830602-3837668:-	LYG005521	2;GO:0003677,molecular_function DNA binding;GO:0006355,biological_process regulation of transcription, DNA-templated	NA	hypothetical protein VITISV_024375 [Vitis vinifera]
LYG032655	7.82	7.05	8.46	0.25	0.64	0.56	3.85578	0.352671	1.95389e-19	3.07878e-18	Superscaffold19:4963855-4964719:+	LYG032655	1;GO:0046983,molecular_function protein dimerization activity	NA	PREDICTED: transcription factor PRE6-like [Daucus carota subsp. sativus] >KZM85177.1 hypothetical protein DCAR_027401 [Daucus carota subsp. sativus]
LYG027229	6.67	9.9	8.3	2.2	1.09	1.35	2.39238	1.74214	2.28237e-19	3.57921e-18	Superscaffold15:16336694-16338281:-	LYG027229	1;GO:0005509,molecular_function calcium ion binding	NA	uncharacterized protein LOC105172030 [Sesamum indicum]
LYG003818	17.27	19.59	17.18	5.89	6.76	7.49	1.35862	2.78444	2.28501e-19	3.58052e-18	Superscaffold2:13652796-13655149:-	LYG003818	NA	NA	PREDICTED: uncharacterized protein LOC104235748 [Nicotiana sylvestris] >XP_009787862.1 PREDICTED: uncharacterized protein LOC104235748 [Nicotiana sylvestris] >XP_019231606.1 PREDICTED: uncharacterized protein LOC109212419 [Nicotiana attenuata]
LYG017209	2.01	1.11	1.18	0.08	0	0.06	4.78516	0.461666	2.41815e-19	3.78313e-18	Superscaffold9:8823804-8826005:+	LYG017209	6;GO:0009690,biological_process cytokinin metabolic process;GO:0016491,molecular_function oxidoreductase activity;GO:0019139,molecular_function cytokinin dehydrogenase activity;GO:0050660,molecular_function flavin adenine dinucleotide binding;GO:0055114,biological_process oxidation-reduction process;GO:0071949,molecular_function FAD binding	CKX; cytokinin dehydrogenase [EC:1.5.99.12]; K00279	cytokinin dehydrogenase 6 isoform X2 [Sesamum indicum]
LYG018550	2.29	2.75	2.94	0.88	0.88	0.73	1.63559	2.40975	2.42634e-19	3.79293e-18	Superscaffold10:2931776-2947449:-	LYG018550	1;GO:0046872,molecular_function metal ion binding	NA	uncharacterized protein LOC105163660 isoform X2 [Sesamum indicum]
LYG036298	2.5	1.87	2.26	0	0.07	0.17	4.48083	0.201111	2.7982e-19	4.34375e-18	Superscaffold22:1322443-1323578:+	LYG036298	6;GO:0004553,molecular_function hydrolase activity, hydrolyzing O-glycosyl compounds;GO:0005618,cellular_component cell wall;GO:0005975,biological_process carbohydrate metabolic process;GO:0006073,biological_process cellular glucan metabolic process;GO:0016762,molecular_function xyloglucan:xyloglucosyl transferase activity;GO:0048046,cellular_component apoplast	NA	LOW QUALITY PROTEIN: xyloglucan endotransglucosylase/hydrolase protein 24-like [Sesamum indicum]
LYG023325	2.97	3.1	3.31	1.48	1.23	1.05	1.27997	3.15765	3.01503e-19	4.67247e-18	Superscaffold13:3234773-3272252:+	LYG023325	3;GO:0032456,biological_process endocytic recycling;GO:0042147,biological_process retrograde transport, endosome to Golgi;GO:1990745,cellular_component EARP complex	NA	syndetin [Sesamum indicum]
LYG031507	4.01	4.37	4	0	0.16	0	5.8321	-0.114485	3.37906e-19	5.23251e-18	Superscaffold18:6601654-6603149:-	LYG031507	NA	NA	EG45-like domain containing protein [Sesamum indicum]
LYG006956	21.25	22.13	23.71	7.5	8.45	9.9	1.30991	2.87852	3.66973e-19	5.67815e-18	Superscaffold3:30677720-30680061:-	LYG006956	NA	NA	PREDICTED: uncharacterized protein LOC101262159 [Solanum lycopersicum] >XP_015088901.1 PREDICTED: uncharacterized protein LOC107031910 [Solanum pennellii]
LYG005170	7.36	8.8	7.88	2.72	3.11	3.31	1.33173	2.85402	4.05446e-19	6.25872e-18	Superscaffold2:37592794-37595148:+	LYG005170	NA	NA	phenylcoumaran benzylic ether reductase homolog Fi1 [Forsythia x intermedia]
LYG022226	4.56	4.88	5.32	1.36	1.42	1.86	1.5992	2.32653	5.34044e-19	8.17982e-18	Superscaffold12:10599924-10601663:-	LYG022226	4;GO:0005506,molecular_function iron ion binding;GO:0016705,molecular_function oxidoreductase activity, acting on paired donors, with incorporation or reduction of molecular oxygen;GO:0020037,molecular_function heme binding;GO:0055114,biological_process oxidation-reduction process	NA	cytochrome P450 71A6-like [Sesamum indicum]
LYG011412	5.45	6.57	6.78	0.85	1.78	1.42	2.13334	1.67619	8.47115e-19	1.28159e-17	Superscaffold5:31808631-31810472:+	LYG011412	1;GO:0016491,molecular_function oxidoreductase activity	NA	Alcohol dehydrogenase superfamily, zinc-type [Corchorus capsularis]
LYG000021	2.68	3.44	3.23	0.58	0.34	0.81	2.35593	1.45712	9.35244e-19	1.41059e-17	Superscaffold1:275431-276841:-	LYG000021	NA	NA	pentatricopeptide repeat-containing protein At5g56310-like [Sesamum indicum]
LYG012616	2.01	2.31	3	0.27	0.23	0.32	3.06569	0.905907	1.23554e-18	1.85641e-17	Superscaffold6:15007907-15015291:+	LYG012616	NA	NA	PREDICTED: F-box/kelch-repeat protein SKIP25-like [Ipomoea nil]
LYG025111	7.17	7	6.56	2.39	3.36	3	1.1812	3.27898	1.32179e-18	1.98123e-17	Superscaffold14:2279109-2286777:+	LYG025111	4;GO:0004672,molecular_function protein kinase activity;GO:0005524,molecular_function ATP binding;GO:0006468,biological_process protein phosphorylation;GO:0007165,biological_process signal transduction	NA	CBL-interacting serine/threonine-protein kinase 1-like [Sesamum indicum]
LYG020135	8.89	7.4	9.17	2.68	2.96	1.81	1.73359	2.40443	1.40476e-18	2.10107e-17	Superscaffold11:3034375-3035320:+	LYG020135	NA	NA	unnamed protein product [Coffea canephora]
LYG029171	4.64	5.21	4.67	1.8	1.98	2.14	1.23078	2.93091	1.87109e-18	2.77959e-17	Superscaffold16:21814306-21820573:+	LYG029171	6;GO:0000166,molecular_function nucleotide binding;GO:0004812,molecular_function aminoacyl-tRNA ligase activity;GO:0005524,molecular_function ATP binding;GO:0005737,cellular_component cytoplasm;GO:0006418,biological_process tRNA aminoacylation for protein translation;GO:0043039,biological_process tRNA aminoacylation	EARS, gltX; glutamyl-tRNA synthetase [EC:6.1.1.17]; K01885	glutamate--tRNA ligase, cytoplasmic [Sesamum indicum]
LYG008506	4.92	4.82	5.59	1.99	1.99	1.56	1.42681	2.6932	1.96101e-18	2.90442e-17	Superscaffold4:13916692-13919694:+	LYG008506	NA	NA	PREDICTED: protein NUCLEAR FUSION DEFECTIVE 4-like [Erythranthe guttata] >EYU29135.1 hypothetical protein MIMGU_mgv1a003758mg [Erythranthe guttata]
LYG020172	3.4	3.89	4.18	0.68	0.79	0.51	2.48491	1.11094	2.3434e-18	3.45778e-17	Superscaffold11:3403274-3418619:-	LYG020172	NA	NA	PREDICTED: thaumatin-like protein 1b [Erythranthe guttata] >EYU38797.1 hypothetical protein MIMGU_mgv1a010302mg [Erythranthe guttata]
LYG006941	10.66	11.34	9.28	3.77	3.93	4.35	1.31334	2.87552	2.59789e-18	3.81902e-17	Superscaffold3:30483459-30491161:-	LYG006941	4;GO:0000287,molecular_function magnesium ion binding;GO:0004743,molecular_function pyruvate kinase activity;GO:0006096,biological_process glycolytic process;GO:0030955,molecular_function potassium ion binding	PK, pyk; pyruvate kinase [EC:2.7.1.40]; K00873	hypothetical protein LR48_Vigan02g076900 [Vigna angularis]
LYG000678	6.01	6.78	7.08	2.37	2.5	2.91	1.29011	2.84547	2.85308e-18	4.18481e-17	Superscaffold1:8391435-8396658:+	LYG000678	NA	NA	uncharacterized protein At1g04910-like [Sesamum indicum]
LYG034945	1.34	1.08	0.98	0.11	0.12	0.13	3.11407	0.697683	3.35175e-18	4.88356e-17	Superscaffold21:586903-597755:+	LYG034945	1;GO:0005509,molecular_function calcium ion binding	NA	PREDICTED: pentatricopeptide repeat-containing protein At2g17210 [Erythranthe guttata] >XP_012851004.1 PREDICTED: pentatricopeptide repeat-containing protein At2g17210 [Erythranthe guttata]
LYG003443	8.95	11.58	8.83	4.11	3.41	3.96	1.30212	3.26853	3.35813e-18	4.88925e-17	Superscaffold2:6514674-6517999:+	LYG003443	1;GO:0016757,molecular_function transferase activity, transferring glycosyl groups	NA	PREDICTED: beta-(1,2)-xylosyltransferase [Capsicum annuum]
LYG003387	3.61	4.21	3.03	0.48	0.63	0.24	2.95609	0.885657	3.62697e-18	5.26899e-17	Superscaffold2:5797168-5798839:-	LYG003387	NA	NA	hypothetical protein POPTR_0001s41740g [Populus trichocarpa] >ERP66903.1 hypothetical protein POPTR_0001s41740g [Populus trichocarpa]
LYG025791	4.11	3.7	3.22	0.36	0.64	0.97	2.37134	1.35747	4.40305e-18	6.37296e-17	Superscaffold14:11031719-11036179:+	LYG025791	3;GO:0004672,molecular_function protein kinase activity;GO:0005524,molecular_function ATP binding;GO:0006468,biological_process protein phosphorylation	NA	probable serine/threonine-protein kinase PBL17 [Sesamum indicum] >XP_011078185.1 probable serine/threonine-protein kinase PBL17 [Sesamum indicum]
LYG035914	2.58	2.33	2.61	0.72	0.38	0.63	2.06573	1.60136	4.61997e-18	6.66736e-17	Superscaffold21:19956524-19962197:+	LYG035914	2;GO:0007010,biological_process cytoskeleton organization;GO:0008017,molecular_function microtubule binding	NA	unnamed protein product [Coffea canephora]
LYG020133	10.59	9.55	9.23	2.32	3.84	3.72	1.4961	2.65877	5.41505e-18	7.79198e-17	Superscaffold11:3020676-3021848:-	LYG020133	NA	NA	unnamed protein product [Coffea canephora]
LYG038295	7.55	6.84	7.23	2.54	3.47	2.65	1.26461	3.00154	7.50503e-18	1.07212e-16	Superscaffold23:18396685-18402367:-	LYG038295	4;GO:0003700,molecular_function DNA-binding transcription factor activity;GO:0006351,biological_process transcription, DNA-templated;GO:0006355,biological_process regulation of transcription, DNA-templated;GO:0043565,molecular_function sequence-specific DNA binding	TGA; transcription factor TGA; K14431	transcription factor TGA9 isoform X2 [Sesamum indicum]
LYG004051	0.56	0.93	0.64	0	0.03	0	5.88007	-0.0696238	7.81911e-18	1.11618e-16	Superscaffold2:20491968-20585092:-	LYG004051	1;GO:0010088,biological_process phloem development	NA	hypothetical protein F511_01607 [Dorcoceras hygrometricum]
LYG032041	18.51	15.84	15.61	9.14	7.52	6.64	1.05418	4.19566	8.69713e-18	1.23793e-16	Superscaffold18:19962828-19976821:+	LYG032041	6;GO:0001678,biological_process cellular glucose homeostasis;GO:0004396,molecular_function hexokinase activity;GO:0005524,molecular_function ATP binding;GO:0005536,molecular_function glucose binding;GO:0005975,biological_process carbohydrate metabolic process;GO:0016773,molecular_function phosphotransferase activity, alcohol group as acceptor	HK; hexokinase [EC:2.7.1.1]; K00844	hexokinase-1 [Sesamum indicum]
LYG038321	29.87	35.18	33.53	11.77	14.97	15.06	1.17604	3.16927	9.23416e-18	1.31342e-16	Superscaffold23:18624445-18624955:-	LYG038321	1;GO:0045892,biological_process negative regulation of transcription, DNA-templated	NA	PREDICTED: transcription repressor OFP6 [Vitis vinifera]
LYG022039	6.84	6.06	8.01	2.51	2.08	1.99	1.62346	2.38955	9.34699e-18	1.32851e-16	Superscaffold12:7367502-7369987:-	LYG022039	NA	NA	OTU domain-containing protein 6B [Sesamum indicum]
LYG001919	3.37	3.86	3.37	1.2	0.85	1.26	1.61988	2.17099	1.23845e-17	1.7489e-16	Superscaffold1:35522515-35531372:-	LYG001919	1;GO:0005515,molecular_function protein binding	NA	LRR receptor-like serine/threonine-protein kinase GSO1 [Sesamum indicum]
LYG025196	34.86	32.09	26.42	14.94	13.5	13.45	1.10325	3.76564	1.27554e-17	1.79999e-16	Superscaffold14:3265111-3266316:-	LYG025196	NA	NA	PREDICTED: CASP-like protein 1E2 [Solanum tuberosum]
LYG020347	0.59	0.71	0.76	0	0.03	0.02	5.03772	-0.0998231	1.3428e-17	1.89219e-16	Superscaffold11:5403561-5405856:-	LYG020347	2;GO:0004252,molecular_function serine-type endopeptidase activity;GO:0006508,biological_process proteolysis	NA	subtilisin-like protease SBT1.9 [Sesamum indicum]
LYG001820	2.25	2.39	1.97	0.11	0.19	0.48	2.9242	0.772559	1.71072e-17	2.39016e-16	Superscaffold1:34150457-34152693:+	LYG001820	2;GO:0004553,molecular_function hydrolase activity, hydrolyzing O-glycosyl compounds;GO:0005975,biological_process carbohydrate metabolic process	NA	PREDICTED: mannan endo-1,4-beta-mannosidase 7-like [Nicotiana tabacum]
LYG007251	1.66	2.03	1.93	0.36	0.24	0.21	2.76569	0.797858	1.86084e-17	2.59622e-16	Superscaffold3:33921282-33925842:-	LYG007251	4;GO:0015297,molecular_function antiporter activity;GO:0016020,cellular_component membrane;GO:0042910,molecular_function xenobiotic transmembrane transporter activity;GO:0055085,biological_process transmembrane transport	NA	protein DETOXIFICATION 35 [Sesamum indicum]
LYG038087	9.44	12.85	8.61	0.89	1.56	1.52	2.85776	0.929699	1.863e-17	2.59741e-16	Superscaffold23:15992120-15993065:-	LYG038087	NA	NA	uncharacterized protein LOC105167450 [Sesamum indicum]
LYG011935	3.66	3.79	3.7	1.51	1.8	1.89	1.03407	3.34058	1.96848e-17	2.73673e-16	Superscaffold6:5465002-5473958:+	LYG011935	3;GO:0005524,molecular_function ATP binding;GO:0016020,cellular_component membrane;GO:0016887,molecular_function ATPase activity	NA	pleiotropic drug resistance protein 2 [Sesamum indicum] >XP_020549080.1 pleiotropic drug resistance protein 2 [Sesamum indicum] >XP_020549082.1 pleiotropic drug resistance protein 2 [Sesamum indicum]
LYG011851	20.15	20.04	16.78	9.94	7.87	8.89	1.04175	3.7873	2.24348e-17	3.11029e-16	Superscaffold6:4404005-4411435:-	LYG011851	3;GO:0015267,molecular_function channel activity;GO:0016020,cellular_component membrane;GO:0055085,biological_process transmembrane transport	NA	plasma membrane intrinsic protein [Olea europaea]
LYG007826	12.26	14.84	13.62	4.67	6.67	6.36	1.14044	3.55146	2.25305e-17	3.12136e-16	Superscaffold4:4211135-4216594:+	LYG007826	3;GO:0004672,molecular_function protein kinase activity;GO:0005524,molecular_function ATP binding;GO:0006468,biological_process protein phosphorylation	NA	probable LRR receptor-like serine/threonine-protein kinase RFK1 [Sesamum indicum]
LYG030939	0.87	1.2	0.85	0	0.04	0	5.75862	-0.177229	2.44416e-17	3.37901e-16	Superscaffold17:25168867-25170673:+	LYG030939	3;GO:0006633,biological_process fatty acid biosynthetic process;GO:0016020,cellular_component membrane;GO:0016747,molecular_function transferase activity, transferring acyl groups other than amino-acyl groups	KCS; 3-ketoacyl-CoA synthase [EC:2.3.1.199]; K15397	3-ketoacyl-CoA synthase 11-like [Dorcoceras hygrometricum]
LYG000714	22.15	23.58	19.86	8.1	7.96	10.86	1.21761	3.20923	2.47304e-17	3.41653e-16	Superscaffold1:9035522-9037007:-	LYG000714	1;GO:0016787,molecular_function hydrolase activity	NA	nudix hydrolase 18, mitochondrial-like [Sesamum indicum]
LYG031802	40.14	40.92	37.7	12.63	16.79	12.74	1.43752	2.41978	2.54437e-17	3.51016e-16	Superscaffold18:12531598-12531954:+	LYG031802	NA	NA	hypothetical protein Ccrd_010252 [Cynara cardunculus var. scolymus]
LYG011385	4.66	4.49	3.57	0.17	0.15	0	5.12815	-0.0245955	2.56506e-17	3.53623e-16	Superscaffold5:31303806-31305389:-	LYG011385	1;GO:0032875,biological_process regulation of DNA endoreduplication	NA	cyclin-dependent protein kinase inhibitor SMR6-like [Sesamum indicum]
LYG005976	21.1	15.7	20.11	7.64	6.74	4.68	1.53776	3.08334	2.61452e-17	3.6019e-16	Superscaffold3:15568554-15569617:+	LYG005976	1;GO:0005509,molecular_function calcium ion binding	CML; calcium-binding protein CML; K13448	probable calcium-binding protein CML36 [Sesamum indicum]
LYG012102	1.84	1.73	2.31	0.25	0.25	0.41	2.58695	0.994174	2.76011e-17	3.79452e-16	Superscaffold6:7438930-7444458:+	LYG012102	NA	NA	PREDICTED: uncharacterized protein LOC107772213 [Nicotiana tabacum]
LYG002918	15.12	17.02	15.86	7.57	7.37	7.07	1.07485	3.18349	2.84685e-17	3.91105e-16	Superscaffold1:46577828-46578774:-	LYG002918	NA	NA	PREDICTED: universal stress protein A-like protein isoform X3 [Solanum tuberosum]
LYG024064	4.74	4.97	3.91	1.74	1.75	1.44	1.418	2.68422	2.89973e-17	3.97539e-16	Superscaffold13:18937990-18947192:-	LYG024064	1;GO:0003743,molecular_function translation initiation factor activity	NA	eukaryotic translation initiation factor 4B2 [Sesamum indicum]
LYG001110	1.99	1.37	1.9	0.06	0.16	0.05	4.13418	0.176613	3.08637e-17	4.22539e-16	Superscaffold1:18938384-18939925:-	LYG001110	1;GO:0003700,molecular_function DNA-binding transcription factor activity	NA	unnamed protein product [Coffea canephora]
LYG029755	19.75	17.1	15.83	7.8	6.13	8.09	1.20022	3.37448	3.17229e-17	4.33399e-16	Superscaffold17:2372062-2373466:+	LYG029755	NA	NA	abscisic stress-ripening protein ASR [Camellia sinensis]
LYG026518	6.33	6.58	6.16	2.35	2.17	2.85	1.3062	2.6543	3.20488e-17	4.3755e-16	Superscaffold15:342800-348125:-	LYG026518	4;GO:0003677,molecular_function DNA binding;GO:0005634,cellular_component nucleus;GO:0006355,biological_process regulation of transcription, DNA-templated;GO:0009725,biological_process response to hormone	K14486, ARF; auxin response factor; K14486	auxin response factor 9 [Sesamum indicum]
LYG006970	7.6	5.88	7.13	2.54	2.05	1.51	1.71995	2.3596	3.3767e-17	4.6037e-16	Superscaffold3:30811034-30824413:-	LYG006970	NA	NA	uncharacterized protein LOC105174057 [Sesamum indicum]
LYG028823	2.18	2.25	2.4	0	0	0.08	5.66365	-0.259823	3.59333e-17	4.88891e-16	Superscaffold16:10630385-10643596:+	LYG028823	NA	PYL; abscisic acid receptor PYR/PYL family; K14496	hypothetical protein CICLE_v10022440mg [Citrus clementina] >XP_006491255.1 PREDICTED: abscisic acid receptor PYL9 [Citrus sinensis] >ESR58110.1 hypothetical protein CICLE_v10022440mg [Citrus clementina] >KDO86430.1 hypothetical protein CISIN_1g043944mg [Citrus sinensis]
LYG033544	6.1	6.21	6.5	2.89	2.8	2.46	1.16205	2.95882	4.00004e-17	5.43477e-16	Superscaffold20:207251-213349:-	LYG033544	NA	NA	uncharacterized protein LOC105170597 [Sesamum indicum]
LYG009807	21.07	16.79	20.54	10.14	7.39	7.56	1.1731	3.8049	4.66941e-17	6.29222e-16	Superscaffold5:4364293-4367970:-	LYG009807	3;GO:0006355,biological_process regulation of transcription, DNA-templated;GO:0008270,molecular_function zinc ion binding;GO:0043565,molecular_function sequence-specific DNA binding	NA	GATA transcription factor 8 isoform X1 [Sesamum indicum]
LYG034157	3.1	4.95	4.09	0.3	0.13	0	4.75013	0.111696	5.06768e-17	6.81494e-16	Superscaffold20:8085243-8085887:-	LYG034157	NA	NA	NA
LYG019072	8.39	7.98	8.06	2.45	2.24	1.76	1.87828	1.5788	5.61855e-17	7.51477e-16	Superscaffold10:9290546-9291960:-	LYG019072	2;GO:0003677,molecular_function DNA binding;GO:0006355,biological_process regulation of transcription, DNA-templated	NA	unnamed protein product [Coffea canephora]
LYG016959	6.19	6.85	5.61	1.89	1.1	1.9	1.8722	1.8215	6.33242e-17	8.43525e-16	Superscaffold9:6010854-6011724:-	LYG016959	1;GO:0003676,molecular_function nucleic acid binding	NA	PREDICTED: zinc finger protein ZAT10-like [Nicotiana tomentosiformis]
LYG027482	7.16	7.2	7.18	2.15	1.92	3.37	1.46021	2.78693	6.46483e-17	8.60581e-16	Superscaffold15:20729930-20733272:+	LYG027482	2;GO:0004190,molecular_function aspartic-type endopeptidase activity;GO:0006508,biological_process proteolysis	NA	basic 7S globulin-like [Sesamum indicum]
LYG017548	0.96	0.61	1.26	0.06	0.03	0	4.95956	0.296098	6.70884e-17	8.9186e-16	Superscaffold9:17174714-17179794:-	LYG017548	2;GO:0004252,molecular_function serine-type endopeptidase activity;GO:0006508,biological_process proteolysis	NA	CO(2)-response secreted protease [Sesamum indicum]
LYG005522	1.29	1.16	1.53	0.04	0.12	0.13	3.59239	0.295852	6.83412e-17	9.07903e-16	Superscaffold3:3862299-3865044:-	LYG005522	3;GO:0016020,cellular_component membrane;GO:0022857,molecular_function transmembrane transporter activity;GO:0055085,biological_process transmembrane transport	NA	protein NRT1/ PTR FAMILY 5.6 [Sesamum indicum]
LYG003411	6.07	6.14	6.55	2.34	2.77	2.11	1.32845	2.60297	7.99436e-17	1.05635e-15	Superscaffold2:6124119-6125893:-	LYG003411	1;GO:0016757,molecular_function transferase activity, transferring glycosyl groups	EOGT; EGF domain-specific O-GlcNAc transferase [EC:2.4.1.255]; K18134	uncharacterized protein LOC105175153 [Sesamum indicum]
LYG007587	2.05	2	2.1	0.91	1.09	0.81	1.08048	3.38063	8.70486e-17	1.14563e-15	Superscaffold4:1590712-1605950:+	LYG007587	4;GO:0004672,molecular_function protein kinase activity;GO:0005524,molecular_function ATP binding;GO:0006468,biological_process protein phosphorylation;GO:0030246,molecular_function carbohydrate binding	NA	TCM_029457 [Catalpa bungei]
LYG016960	1.12	0.92	0.73	0.04	0.06	0	4.70421	0.0598746	9.83464e-17	1.2883e-15	Superscaffold9:6019566-6022876:-	LYG016960	NA	NA	basic proline-rich protein [Sesamum indicum]
LYG040816	1.18	1.78	2.19	0.11	0.14	0.04	4.11119	0.395175	9.97551e-17	1.30588e-15	unanchor53:434812-450367:+	LYG040816	2;GO:0016021,cellular_component integral component of membrane;GO:0055085,biological_process transmembrane transport	NA	PREDICTED: vacuolar cation/proton exchanger 3-like [Solanum pennellii]
LYG004992	11.22	9.64	11.28	4.04	4.58	3.55	1.35217	2.66981	1.03561e-16	1.35391e-15	Superscaffold2:35861115-35869009:-	LYG004992	NA	NA	homeobox protein 2 isoform X1 [Sesamum indicum]
LYG021010	3.02	2.51	2.16	0.39	0.68	0.67	2.05908	1.65692	1.0655e-16	1.39022e-15	Superscaffold11:19273159-19278104:-	LYG021010	NA	NA	probable rhamnogalacturonate lyase B isoform X1 [Sesamum indicum]
LYG017213	10.2	9.75	8.77	3.89	3.79	4.24	1.20839	2.83739	1.22309e-16	1.58954e-15	Superscaffold9:8906510-8917119:-	LYG017213	2;GO:0003700,molecular_function DNA-binding transcription factor activity;GO:0006355,biological_process regulation of transcription, DNA-templated	NA	basic leucine zipper 23-like [Sesamum indicum]
LYG013965	6.34	6.85	5.01	1.01	0.29	0.64	3.16659	0.560118	1.29592e-16	1.68197e-15	Superscaffold7:7719064-7719469:-	LYG013965	NA	NA	PREDICTED: 17.6 kDa class I heat shock protein-like [Nicotiana tabacum]
LYG036473	1.97	2.04	2.44	0.54	0.67	0.58	1.79365	1.78373	1.51602e-16	1.96118e-15	Superscaffold22:3208480-3215159:-	LYG036473	4;GO:0003777,molecular_function microtubule motor activity;GO:0005524,molecular_function ATP binding;GO:0007018,biological_process microtubule-based movement;GO:0008017,molecular_function microtubule binding	NA	kinesin-like protein KIN-14N [Sesamum indicum]
LYG033835	1.04	1.46	0.82	0.09	0.08	0.09	3.53523	0.530424	1.8542e-16	2.38615e-15	Superscaffold20:3621837-3626147:+	LYG033835	NA	NA	uncharacterized protein LOC105170278 [Sesamum indicum]
LYG001433	12.31	12.49	11.06	5.64	5.42	5.67	1.04441	3.19538	2.15936e-16	2.76623e-15	Superscaffold1:27762883-27764684:-	LYG001433	2;GO:0003677,molecular_function DNA binding;GO:0006355,biological_process regulation of transcription, DNA-templated	NA	NAC transcription factors 17 [Manihot esculenta]
LYG040237	4.79	5.26	4.84	1.5	1.3	2.13	1.52256	2.31301	2.30577e-16	2.94804e-15	unanchor36:493963-495529:+	LYG040237	4;GO:0015297,molecular_function antiporter activity;GO:0016020,cellular_component membrane;GO:0042910,molecular_function xenobiotic transmembrane transporter activity;GO:0055085,biological_process transmembrane transport	NA	protein DETOXIFICATION 49 [Sesamum indicum]
LYG015478	5.39	4.91	5.18	1.29	1.57	1.86	1.63605	1.88731	2.40709e-16	3.07161e-15	Superscaffold8:17421758-17425404:+	LYG015478	4;GO:0004601,molecular_function peroxidase activity;GO:0006979,biological_process response to oxidative stress;GO:0020037,molecular_function heme binding;GO:0055114,biological_process oxidation-reduction process	NA	peroxidase 12-like precursor [Nicotiana tabacum] >AAK52084.1 peroxidase [Nicotiana tabacum]
LYG001099	1.93	2.49	2.77	0.45	0.24	0.38	2.69678	0.868289	2.53e-16	3.22428e-15	Superscaffold1:18259635-18268198:+	LYG001099	NA	NA	transmembrane protein 53 [Sesamum indicum]
LYG026673	10.69	13.84	10.65	4.83	5.39	5.68	1.0867	3.64982	3.39481e-16	4.28763e-15	Superscaffold15:2378627-2382706:+	LYG026673	NA	NA	uncharacterized RING finger protein C4G3.12c-like [Sesamum indicum] >XP_011076868.1 uncharacterized RING finger protein C4G3.12c-like [Sesamum indicum] >XP_011076947.1 uncharacterized RING finger protein C4G3.12c-like [Sesamum indicum]
LYG018865	14.67	20.07	14.66	5.28	3.94	4.13	1.8425	1.96977	3.71456e-16	4.67352e-15	Superscaffold10:6708398-6709681:+	LYG018865	NA	NA	hypothetical protein L484_021784 [Morus notabilis] >EXB37579.1 hypothetical protein L484_021784 [Morus notabilis]
LYG011692	7.09	7.82	5.97	1.69	1.87	1.28	2.06027	1.43956	4.16193e-16	5.21643e-15	Superscaffold6:2655354-2664801:+	LYG011692	NA	NA	PREDICTED: LOW QUALITY PROTEIN: uncharacterized protein LOC105962467 [Erythranthe guttata]
LYG000517	6.39	6.71	6.49	2.51	1.83	2.95	1.36478	2.61294	4.34428e-16	5.43218e-15	Superscaffold1:5947121-5952986:-	LYG000517	3;GO:0004672,molecular_function protein kinase activity;GO:0005524,molecular_function ATP binding;GO:0006468,biological_process protein phosphorylation	NA	mitogen-activated protein kinase kinase kinase 3-like [Sesamum indicum]
LYG033791	14.67	12.24	16.48	6.41	5.58	5.48	1.26608	3.08026	5.56385e-16	6.93389e-15	Superscaffold20:3031189-3037766:+	LYG033791	NA	NA	LOB domain-containing protein 15-like [Sesamum indicum]
LYG006783	1.46	1	1.79	0	0	0	7.45592	-0.365316	5.90985e-16	7.34654e-15	Superscaffold3:28611201-28612379:+	LYG006783	NA	NA	R2R3-MYB protein [Rehmannia glutinosa]
LYG014349	11.66	10.12	11.54	4.54	5.93	4.33	1.11796	3.42607	5.92174e-16	7.35667e-15	Superscaffold7:14651013-14652593:-	LYG014349	4;GO:0005506,molecular_function iron ion binding;GO:0016705,molecular_function oxidoreductase activity, acting on paired donors, with incorporation or reduction of molecular oxygen;GO:0020037,molecular_function heme binding;GO:0055114,biological_process oxidation-reduction process	CYP2J; cytochrome P450 family 2 subfamily J [EC:1.14.14.1 1.14.14.73 1.14.14.74 1.14.14.75]; K07418	unknown [Medicago truncatula]
LYG027453	32.69	29.79	33.46	16.2	13.53	9.51	1.24998	3.58118	6.80756e-16	8.42532e-15	Superscaffold15:20353097-20355275:+	LYG027453	2;GO:0006801,biological_process superoxide metabolic process;GO:0046872,molecular_function metal ion binding	SOD1; superoxide dismutase, Cu-Zn family [EC:1.15.1.1]; K04565	PREDICTED: superoxide dismutase [Cu-Zn]-like isoform X1 [Gossypium hirsutum] >XP_016675665.1 PREDICTED: superoxide dismutase [Cu-Zn]-like isoform X1 [Gossypium hirsutum] >XP_016675667.1 PREDICTED: superoxide dismutase [Cu-Zn]-like isoform X1 [Gossypium hirsutum]
LYG013385	5.48	4.94	5.94	2.26	2.6	2.33	1.1304	3.039	9.75259e-16	1.19059e-14	Superscaffold7:704992-715687:+	LYG013385	2;GO:0003924,molecular_function GTPase activity;GO:0005525,molecular_function GTP binding	NA	uncharacterized protein LOC105159743 [Sesamum indicum]
LYG014879	3.46	3.3	3.48	0.57	0.8	0.81	2.15007	1.08479	1.02311e-15	1.24592e-14	Superscaffold7:28366628-28368940:+	LYG014879	NA	NA	F-box protein FBW2 [Sesamum indicum] >XP_011100049.1 F-box protein FBW2 [Sesamum indicum]
LYG009537	12.3	12.99	13.53	6.43	5.6	5.31	1.11941	2.96064	1.13355e-15	1.37363e-14	Superscaffold5:1671547-1673485:-	LYG009537	3;GO:0003700,molecular_function DNA-binding transcription factor activity;GO:0006355,biological_process regulation of transcription, DNA-templated;GO:0043565,molecular_function sequence-specific DNA binding	NA	probable WRKY transcription factor 40 [Sesamum indicum]
LYG007156	10.63	12.85	8.42	2.49	2.77	2.61	1.95609	1.76484	1.14682e-15	1.38885e-14	Superscaffold3:32935150-32943478:+	LYG007156	NA	RIOK2; RIO kinase 2 [EC:2.7.11.1]; K07179	serine/threonine-protein kinase rio2-like [Sesamum indicum]
LYG016608	5.22	5.17	5.13	0.42	1.21	0.74	2.6171	0.67023	1.15653e-15	1.39975e-14	Superscaffold9:1593804-1594868:-	LYG016608	NA	NA	PREDICTED: F-box protein PP2-B11-like [Capsicum annuum]
LYG028029	1.51	1.74	1.63	0.32	0.39	0.54	1.88212	1.47813	1.21447e-15	1.46808e-14	Superscaffold16:24912-32446:+	LYG028029	2;GO:0004970,molecular_function ionotropic glutamate receptor activity;GO:0016020,cellular_component membrane	NA	Homoserine kinase [Corchorus capsularis]
LYG021925	2.41	3.4	3.68	0.56	0	0	4.14039	0.200767	1.53586e-15	1.84527e-14	Superscaffold12:5296443-5298818:+	LYG021925	1;GO:0003677,molecular_function DNA binding	NA	PREDICTED: homeobox-leucine zipper protein ATHB-40 [Solanum pennellii]
LYG009276	109.8	112.67	76.79	44.71	40.19	53.72	1.05461	5.4596	1.57805e-15	1.89251e-14	Superscaffold4:32473567-32477641:-	LYG009276	NA	NA	uncharacterized protein LOC105166416 [Sesamum indicum]
LYG000403	3.4	2.08	1.94	0.19	0.17	0.56	2.87737	1.34813	1.64541e-15	1.9697e-14	Superscaffold1:4379460-4382232:+	LYG000403	3;GO:0004672,molecular_function protein kinase activity;GO:0005524,molecular_function ATP binding;GO:0006468,biological_process protein phosphorylation	NA	probable serine/threonine-protein kinase PBL25 [Sesamum indicum]
LYG013500	4.51	5.21	4.05	0.86	0.75	0.37	2.75956	0.653231	1.79318e-15	2.13752e-14	Superscaffold7:2006351-2007429:+	LYG013500	NA	NA	CASP-like protein 2C1 isoform X1 [Sesamum indicum]
LYG018189	2.72	3.55	3.52	0.93	0.61	0.99	1.89168	1.65441	1.9475e-15	2.31587e-14	Superscaffold9:28118515-28122112:+	LYG018189	3;GO:0004672,molecular_function protein kinase activity;GO:0005524,molecular_function ATP binding;GO:0006468,biological_process protein phosphorylation	NA	probable serine/threonine-protein kinase At1g01540 [Sesamum indicum]
LYG032433	3.14	3.19	2.89	0.7	0.76	1.12	1.75874	1.69079	2.0539e-15	2.43652e-14	Superscaffold19:1850429-1858134:+	LYG032433	NA	NA	uncharacterized protein LOC105160192 isoform X2 [Sesamum indicum]
LYG011827	6.87	6.16	5.51	2.81	2.82	2.56	1.12616	3.11471	2.10694e-15	2.49644e-14	Superscaffold6:4102361-4107753:+	LYG011827	2;GO:0003676,molecular_function nucleic acid binding;GO:0003723,molecular_function RNA binding	NA	far upstream element-binding protein 2-like [Sesamum indicum]
LYG033641	1.86	3.14	3.11	0.25	0.29	0.12	3.55647	0.427433	2.15735e-15	2.55396e-14	Superscaffold20:1225526-1228567:+	LYG033641	2;GO:0003677,molecular_function DNA binding;GO:0006355,biological_process regulation of transcription, DNA-templated	NA	PREDICTED: NAC domain-containing protein 21/22-like [Nicotiana tabacum]
LYG003758	14.66	13.97	13.66	5.18	6.5	6.55	1.14758	2.82022	2.2661e-15	2.67699e-14	Superscaffold2:12307148-12308630:+	LYG003758	5;GO:0005509,molecular_function calcium ion binding;GO:0009523,cellular_component photosystem II;GO:0009654,cellular_component photosystem II oxygen evolving complex;GO:0015979,biological_process photosynthesis;GO:0019898,cellular_component extrinsic component of membrane	psbQ; photosystem II oxygen-evolving enhancer protein 3; K08901	hypothetical protein F511_21508 [Dorcoceras hygrometricum]
LYG038533	2.63	2.31	2.59	0.98	1.03	1.22	1.16246	2.86892	2.29077e-15	2.70289e-14	Superscaffold23:21116507-21120740:-	LYG038533	1;GO:0005525,molecular_function GTP binding	NA	translocase of chloroplast 159, chloroplastic, partial [Sesamum indicum]
LYG039534	1.79	1.18	1.35	0	0.05	0.17	4.00916	0.0591394	2.47674e-15	2.91534e-14	unanchor13:811329-814009:+	LYG039534	3;GO:0016020,cellular_component membrane;GO:0016021,cellular_component integral component of membrane;GO:0022857,molecular_function transmembrane transporter activity	NA	PREDICTED: WAT1-related protein At5g07050-like [Populus euphratica]
LYG020506	5.81	4.51	4.11	1.67	0.99	1.22	1.84816	1.98722	2.49808e-15	2.93871e-14	Superscaffold11:7767679-7771326:+	LYG020506	NA	NA	unnamed protein product [Coffea canephora]
LYG005570	4.55	4.2	4.94	1.35	1.45	2.07	1.4145	2.45315	3.37067e-15	3.93006e-14	Superscaffold3:4683085-4691362:-	LYG005570	NA	NA	hypothetical protein F511_39218 [Dorcoceras hygrometricum]
LYG019495	2.08	1.53	1.95	0.56	0.44	0.46	1.87176	1.63921	3.92469e-15	4.55717e-14	Superscaffold10:16303238-16309401:-	LYG019495	5;GO:0003677,molecular_function DNA binding;GO:0005515,molecular_function protein binding;GO:0005634,cellular_component nucleus;GO:0006355,biological_process regulation of transcription, DNA-templated;GO:0009725,biological_process response to hormone	NA	auxin response factor 6 isoform X2 [Sesamum indicum]
LYG027829	18.01	13.44	12.99	4.2	4.05	5.22	1.65148	2.17321	4.50755e-15	5.21248e-14	Superscaffold15:25417449-25419292:-	LYG027829	NA	NA	uncharacterized protein LOC105170524 [Sesamum indicum]
LYG023057	1.35	1.02	1.34	0	0	0	7.22721	-0.560103	5.95355e-15	6.82859e-14	Superscaffold13:154079-156446:+	LYG023057	6;GO:0004553,molecular_function hydrolase activity, hydrolyzing O-glycosyl compounds;GO:0005618,cellular_component cell wall;GO:0005975,biological_process carbohydrate metabolic process;GO:0006073,biological_process cellular glucan metabolic process;GO:0016762,molecular_function xyloglucan:xyloglucosyl transferase activity;GO:0048046,cellular_component apoplast	NA	xyloglucan endotransglycosylase precursor [Actinidia deliciosa]
LYG019798	12.8	13.4	6.43	1.5	1.15	2.8	2.502	2.3301	5.99027e-15	6.86671e-14	Superscaffold10:28772881-28774075:-	LYG019798	NA	NA	hypothetical protein Csa_2G252100 [Cucumis sativus]
LYG002259	1.21	1.19	1.21	0.37	0.35	0.5	1.48913	1.99033	7.55899e-15	8.61489e-14	Superscaffold1:39748864-39757707:+	LYG002259	NA	NA	uncharacterized protein LOC105166619 [Sesamum indicum]
LYG031351	0.57	0.57	0.51	0.12	0.14	0.07	2.25138	0.967941	9.65057e-15	1.09104e-13	Superscaffold18:3970316-4016050:-	LYG031351	2;GO:0006355,biological_process regulation of transcription, DNA-templated;GO:0042393,molecular_function histone binding	NA	golgin subfamily A member 4-like [Sesamum indicum]
LYG017301	3.55	4.37	4.11	1.46	1.37	1.61	1.37917	2.29352	9.86625e-15	1.11415e-13	Superscaffold9:10678795-10687626:+	LYG017301	3;GO:0003700,molecular_function DNA-binding transcription factor activity;GO:0006352,biological_process DNA-templated transcription, initiation;GO:0006355,biological_process regulation of transcription, DNA-templated	NA	RNA polymerase sigma factor sigB [Sesamum indicum]
LYG006837	3.15	3.97	4.84	0.19	0.83	0.65	2.72128	0.820155	1.24234e-14	1.39097e-13	Superscaffold3:29399417-29400412:+	LYG006837	1;GO:0009639,biological_process response to red or far red light	NA	PREDICTED: uncharacterized protein LOC102597420 [Solanum tuberosum]
LYG027996	9	10.4	11.15	2.8	4.44	2.8	1.55259	2.25276	1.2932e-14	1.44627e-13	Superscaffold15:27213406-27214891:-	LYG027996	NA	NA	uncharacterized protein LOC105170399 [Sesamum indicum]
LYG041089	9.63	10.01	10.12	3.73	5.49	3.35	1.19232	3.40543	1.38043e-14	1.5412e-13	unanchor66:77633-85797:-	LYG041089	3;GO:0003872,molecular_function 6-phosphofructokinase activity;GO:0006002,biological_process fructose 6-phosphate metabolic process;GO:0006096,biological_process glycolytic process	NA	atp-dependent 6-phosphofructokinase 3 [Nicotiana attenuata]
LYG031431	20.11	17.91	15.91	8.56	7.23	9.17	1.05201	3.42164	1.38616e-14	1.54673e-13	Superscaffold18:5136037-5137693:-	LYG031431	2;GO:0005975,biological_process carbohydrate metabolic process;GO:0008061,molecular_function chitin binding	E3.2.1.14; chitinase [EC:3.2.1.14]; K01183	chitotriosidase-1 [Dorcoceras hygrometricum]
LYG039289	18.01	13.18	17.06	6.58	6.43	7.36	1.1841	3.13775	1.68815e-14	1.87311e-13	unanchor23:857358-863574:+	LYG039289	3;GO:0004359,molecular_function glutaminase activity;GO:0042819,biological_process vitamin B6 biosynthetic process;GO:0042823,biological_process pyridoxal phosphate biosynthetic process	pdxT, pdx2; pyridoxal 5'-phosphate synthase pdxT subunit [EC:4.3.3.6]; K08681	PREDICTED: probable pyridoxal 5'-phosphate synthase subunit PDX2 [Erythranthe guttata]
LYG033322	5.18	7.88	6.53	2.52	2.28	2.28	1.42207	2.6556	1.71708e-14	1.90413e-13	Superscaffold19:21490257-21492863:-	LYG033322	4;GO:0005506,molecular_function iron ion binding;GO:0016705,molecular_function oxidoreductase activity, acting on paired donors, with incorporation or reduction of molecular oxygen;GO:0020037,molecular_function heme binding;GO:0055114,biological_process oxidation-reduction process	CYP707A; (+)-abscisic acid 8'-hydroxylase [EC:1.14.14.137]; K09843	abscisic acid 8'-hydroxylase 1-like [Sesamum indicum]
LYG003572	10.76	9.81	11.69	4.63	5.23	4.76	1.08782	2.97588	1.73858e-14	1.92581e-13	Superscaffold2:8819890-8822072:+	LYG003572	NA	NA	transcription factor MYB63 [Sesamum indicum]
LYG019264	6.4	8.35	6.52	2.03	1.26	0.66	2.41695	1.06591	1.83515e-14	2.0305e-13	Superscaffold10:12026129-12027204:+	LYG019264	2;GO:0003700,molecular_function DNA-binding transcription factor activity;GO:0006355,biological_process regulation of transcription, DNA-templated	NA	PREDICTED: bZIP transcription factor 11-like [Ipomoea nil]
LYG017084	2.46	2.84	3.15	0.96	0.89	0.88	1.58018	1.90217	1.9109e-14	2.10605e-13	Superscaffold9:7314873-7318765:-	LYG017084	2;GO:0003677,molecular_function DNA binding;GO:0006355,biological_process regulation of transcription, DNA-templated	NA	PREDICTED: BEL1-like homeodomain protein 6 [Ziziphus jujuba]
LYG003175	5.28	5.36	5.15	2.62	2.21	2.13	1.1383	2.73376	2.05282e-14	2.2549e-13	Superscaffold2:2425057-2426782:+	LYG003175	2;GO:0016702,molecular_function oxidoreductase activity, acting on single donors with incorporation of molecular oxygen, incorporation of two atoms of oxygen;GO:0055114,biological_process oxidation-reduction process	NCED; 9-cis-epoxycarotenoid dioxygenase [EC:1.13.11.51]; K09840	9-cis-epoxycarotenoid dioxygenase NCED1, chloroplastic [Sesamum indicum]
LYG016069	17	19.56	12.53	4.56	3.28	6.38	1.71924	2.68988	2.10981e-14	2.31493e-13	Superscaffold8:25352245-25352900:-	LYG016069	2;GO:0003700,molecular_function DNA-binding transcription factor activity;GO:0006355,biological_process regulation of transcription, DNA-templated	NA	ethylene response factor 3 [Nicotiana benthamiana]
LYG033686	10.5	11.13	10.45	4.96	4.49	5.6	1.03291	3.00917	2.20985e-14	2.42199e-13	Superscaffold20:1858967-1860067:+	LYG033686	NA	NA	PREDICTED: uncharacterized protein LOC104239488 [Nicotiana sylvestris]
LYG024977	28.97	19.46	20.54	8.76	6.65	9.77	1.39406	3.26936	2.3966e-14	2.61505e-13	Superscaffold14:787684-788490:+	LYG024977	1;GO:0005509,molecular_function calcium ion binding	NA	PREDICTED: probable calcium-binding protein CML36 [Nicotiana attenuata] >OIT35133.1 putative calcium-binding protein cml36 [Nicotiana attenuata]
LYG007668	4.98	5.82	5.57	1.84	2.17	1.59	1.50301	1.98059	2.62316e-14	2.85122e-13	Superscaffold4:2510797-2512046:+	LYG007668	NA	NA	protein ODORANT1 [Sesamum indicum]
LYG011413	2.73	2.82	2.45	0.36	0.68	0.32	2.49092	0.697345	2.63868e-14	2.86493e-13	Superscaffold5:31814246-31816807:+	LYG011413	2;GO:0016491,molecular_function oxidoreductase activity;GO:0055114,biological_process oxidation-reduction process	NA	Alcohol dehydrogenase superfamily, zinc-type [Corchorus capsularis]
LYG033267	21.17	28.91	21.83	8.38	8.3	4.93	1.69764	2.23112	3.03399e-14	3.2833e-13	Superscaffold19:19830578-19831180:-	LYG033267	NA	NA	NA
LYG032067	1.31	1.63	1.12	0.13	0	0.05	4.3416	-0.242323	3.22619e-14	3.48175e-13	Superscaffold18:20507682-20509771:-	LYG032067	2;GO:0003824,molecular_function catalytic activity;GO:0009116,biological_process nucleoside metabolic process	NA	bark storage protein A [Sesamum indicum]
LYG040992	2.23	2.29	2.03	0.69	0.71	0.89	1.44373	2.02615	3.25274e-14	3.50656e-13	unanchor4:14055-17268:+	LYG040992	NA	NA	uncharacterized protein LOC105170283 [Sesamum indicum] >XP_020552228.1 uncharacterized protein LOC105170283 [Sesamum indicum]
LYG041171	8.58	11	7.99	4.16	2.86	3.55	1.33434	2.91244	3.72664e-14	3.99778e-13	unanchor54:22629-24372:-	LYG041171	NA	NA	f-box protein [Nicotiana attenuata]
LYG002257	17.51	16.63	13.2	6.62	6.16	7.51	1.15949	3.08665	4.34164e-14	4.63234e-13	Superscaffold1:39736990-39738321:-	LYG002257	2;GO:0009765,biological_process photosynthesis, light harvesting;GO:0016020,cellular_component membrane	NA	chlorophyll a-b binding protein 6a, chloroplastic [Nicotiana attenuata]
LYG009234	8.18	8.83	7.63	3.24	2.19	3.8	1.35437	2.57842	4.75088e-14	5.06076e-13	Superscaffold4:31702653-31703879:+	LYG009234	1;GO:0009055,molecular_function electron transfer activity	NA	PREDICTED: blue copper protein [Capsicum annuum]
LYG009742	8.93	8.38	9.39	3.81	4.29	4.58	1.01311	3.02793	5.25436e-14	5.58502e-13	Superscaffold5:3597370-3606875:+	LYG009742	NA	NA	uncharacterized protein LOC105157371 [Sesamum indicum]
LYG007332	7.06	6.28	7.3	2.2	1.91	2.22	1.64783	1.61535	5.53119e-14	5.86348e-13	Superscaffold3:34763808-34765419:-	LYG007332	1;GO:0008289,molecular_function lipid binding	NA	uncharacterized protein LOC105166783 [Sesamum indicum]
LYG014676	9.63	8.06	7.06	1.91	2.94	3.33	1.51925	2.38996	6.03861e-14	6.37739e-13	Superscaffold7:24133735-24135664:-	LYG014676	4;GO:0005506,molecular_function iron ion binding;GO:0016705,molecular_function oxidoreductase activity, acting on paired donors, with incorporation or reduction of molecular oxygen;GO:0020037,molecular_function heme binding;GO:0055114,biological_process oxidation-reduction process	NA	putative geraniol 10-hydroxylase, partial [Olea europaea]
LYG003458	2.37	2.27	2.35	0.6	0.84	0.42	1.86228	1.39705	6.17601e-14	6.51552e-13	Superscaffold2:6601151-6605356:+	LYG003458	2;GO:0003676,molecular_function nucleic acid binding;GO:0046872,molecular_function metal ion binding	NA	zinc finger CCCH domain-containing protein 18-like [Sesamum indicum] >XP_011095511.1 zinc finger CCCH domain-containing protein 18-like [Sesamum indicum] >XP_011095512.1 zinc finger CCCH domain-containing protein 18-like [Sesamum indicum] >XP_020554019.1 zinc finger CCCH domain-containing protein 18-like [Sesamum indicum]
LYG009100	1.3	1.03	0.98	0.05	0.05	0.08	3.99308	-0.208979	6.34925e-14	6.69471e-13	Superscaffold4:29081054-29086739:+	LYG009100	2;GO:0004553,molecular_function hydrolase activity, hydrolyzing O-glycosyl compounds;GO:0005975,biological_process carbohydrate metabolic process	RG; raucaffricine beta-D-glucosidase / vomilenine glucosyltransferase [EC:3.2.1.125 2.4.1.219]; K12695	beta-glucosidase-like [Sesamum indicum]
LYG000072	1.02	1.14	1.09	0.29	0.15	0.16	2.3998	0.688577	7.60968e-14	8.00233e-13	Superscaffold1:718163-721150:-	LYG000072	NA	E2.4.1.82; raffinose synthase [EC:2.4.1.82]; K06617	galactinol--sucrose galactosyltransferase [Sesamum indicum]
LYG001297	8.01	7.3	8.79	3.4	1.69	2.06	1.72371	1.9194	8.82904e-14	9.26979e-13	Superscaffold1:24828046-24832699:+	LYG001297	3;GO:0003723,molecular_function RNA binding;GO:0003735,molecular_function structural constituent of ribosome;GO:0006412,biological_process translation	RP-S3e, RPS3; small subunit ribosomal protein S3e; K02985	40S ribosomal protein S3-3-like [Sesamum indicum]
LYG004625	2.07	1.55	1.72	0.06	0.27	0.24	3.05861	0.24993	8.8551e-14	9.2922e-13	Superscaffold2:31279080-31280248:-	LYG004625	NA	MYC2; transcription factor MYC2; K13422	unnamed protein product [Coffea canephora]
LYG032733	5.01	3.96	4.1	1.82	2.06	1.73	1.16485	2.9015	1.06288e-13	1.1071e-12	Superscaffold19:6278151-6286776:-	LYG032733	2;GO:0046854,biological_process phosphatidylinositol phosphorylation;GO:0048015,biological_process phosphatidylinositol-mediated signaling	PIK3C3, VPS34; phosphatidylinositol 3-kinase [EC:2.7.1.137]; K00914	phosphatidylinositol 3-kinase, root isoform isoform X1 [Sesamum indicum] >XP_020555072.1 phosphatidylinositol 3-kinase, root isoform isoform X1 [Sesamum indicum]
LYG012940	8.57	9.28	9.21	2.26	3.79	3.93	1.36203	2.37639	1.27585e-13	1.32126e-12	Superscaffold6:23893286-23895191:-	LYG012940	4;GO:0004665,molecular_function prephenate dehydrogenase (NADP+) activity;GO:0006571,biological_process tyrosine biosynthetic process;GO:0008977,molecular_function prephenate dehydrogenase (NAD+) activity;GO:0055114,biological_process oxidation-reduction process	TYRAAT; arogenate dehydrogenase (NADP+), plant [EC:1.3.1.78]; K15227	arogenate dehydrogenase 1, chloroplastic [Sesamum indicum]
LYG001830	19.6	17.24	20.12	9	8.93	8.62	1.04892	2.93321	1.31064e-13	1.35491e-12	Superscaffold1:34282977-34293487:+	LYG001830	1;GO:0009415,biological_process response to water	NA	PREDICTED: late embryogenesis abundant protein-like [Capsicum annuum]
LYG030987	5.03	5.26	4	1.05	0.67	1.38	2.12132	1.13132	1.37554e-13	1.41928e-12	Superscaffold17:25912659-25915535:+	LYG030987	3;GO:0009522,cellular_component photosystem I;GO:0009538,cellular_component photosystem I reaction center;GO:0015979,biological_process photosynthesis	psaD; photosystem I subunit II; K02692	unnamed protein product [Coffea canephora]
LYG023446	4.35	4.54	5.72	1.21	1.13	1.33	1.93267	1.25376	1.39483e-13	1.43768e-12	Superscaffold13:5008524-5017142:-	LYG023446	NA	NA	GEM-like protein 4 [Dorcoceras hygrometricum]
LYG009538	16.5	19.55	17.85	8.8	6.52	9.04	1.09207	3.06208	1.54304e-13	1.58713e-12	Superscaffold5:1681028-1684850:+	LYG009538	1;GO:0016020,cellular_component membrane	NA	stromal cell-derived factor 2-like protein [Sesamum indicum]
LYG029950	1.49	1.6	1.59	0.22	0.45	0.13	2.50709	0.652769	1.66538e-13	1.70851e-12	Superscaffold17:4617023-4619851:+	LYG029950	1;GO:0003676,molecular_function nucleic acid binding	NA	protein indeterminate-domain 1-like isoform X2 [Sesamum indicum]
LYG017204	7.77	8.94	9.62	2.83	4.29	4.72	1.08882	3.74754	2.22247e-13	2.26589e-12	Superscaffold9:8702536-8706524:-	LYG017204	3;GO:0004672,molecular_function protein kinase activity;GO:0005524,molecular_function ATP binding;GO:0006468,biological_process protein phosphorylation	NA	probable receptor-like serine/threonine-protein kinase At5g57670 [Sesamum indicum]
LYG009170	5.01	4.03	4.47	1.05	1.34	1.35	1.77987	1.35282	2.61382e-13	2.65118e-12	Superscaffold4:30601340-30608955:-	LYG009170	1;GO:0046983,molecular_function protein dimerization activity	NA	transcription factor bHLH68 [Sesamum indicum]
LYG036221	1.46	2.04	1.94	0.27	0.42	0.12	2.70618	0.539756	3.13786e-13	3.16158e-12	Superscaffold22:438227-441645:-	LYG036221	NA	NA	probable transcription factor GLK1 [Sesamum indicum]
LYG003792	3.38	3.04	2.8	0.74	0.85	0.95	1.78155	1.30217	3.29481e-13	3.31294e-12	Superscaffold2:13126152-13148115:-	LYG003792	NA	NA	protein ODORANT1 [Sesamum indicum]
LYG016490	1.86	1.76	1.95	0.87	0.81	0.92	1.04373	2.78608	3.50946e-13	3.52518e-12	Superscaffold9:37558-74744:-	LYG016490	4;GO:0004672,molecular_function protein kinase activity;GO:0005515,molecular_function protein binding;GO:0005524,molecular_function ATP binding;GO:0006468,biological_process protein phosphorylation	NA	E3 ubiquitin-protein ligase KEG [Sesamum indicum]
LYG017009	11.65	12.37	11.24	6.03	4.4	5.3	1.11528	2.73746	3.80845e-13	3.81774e-12	Superscaffold9:6501320-6502142:+	LYG017009	2;GO:0003700,molecular_function DNA-binding transcription factor activity;GO:0006355,biological_process regulation of transcription, DNA-templated	NA	ethylene-responsive transcription factor ERF109 [Sesamum indicum]
LYG017247	2.84	4.05	3.54	0.38	0.33	0.57	2.91247	0.248912	5.06955e-13	5.03018e-12	Superscaffold9:9610670-9611756:-	LYG017247	NA	NA	dirigent protein 22-like [Sesamum indicum]
LYG037510	2.02	1.61	1.83	0.67	0.6	0.54	1.53931	1.79082	5.15016e-13	5.10052e-12	Superscaffold23:2448833-2460825:-	LYG037510	1;GO:0046872,molecular_function metal ion binding	NA	zinc finger CCCH domain-containing protein 55 [Sesamum indicum] >XP_020547390.1 zinc finger CCCH domain-containing protein 55 [Sesamum indicum] >XP_020547391.1 zinc finger CCCH domain-containing protein 55 [Sesamum indicum]
LYG034088	2.23	2.41	2.15	0.75	0.59	0.87	1.55133	1.65599	5.49841e-13	5.43996e-12	Superscaffold20:7016652-7021102:+	LYG034088	1;GO:0000160,biological_process phosphorelay signal transduction system	ARR-B; two-component response regulator ARR-B family; K14491	two-component response regulator ARR2 isoform X2 [Sesamum indicum]
LYG023850	1.28	1.24	1.64	0.14	0.37	0.22	2.41886	0.75591	5.57471e-13	5.51267e-12	Superscaffold13:13915843-13918332:-	LYG023850	1;GO:0005515,molecular_function protein binding	NA	uncharacterized protein LOC105156347 [Sesamum indicum]
LYG000815	1.8	1.81	1.42	0.41	0.45	0.28	2.09875	1.01119	5.97059e-13	5.88351e-12	Superscaffold1:10890340-10896420:+	LYG000815	2;GO:0003872,molecular_function 6-phosphofructokinase activity;GO:0006096,biological_process glycolytic process	pfp, PFP; diphosphate-dependent phosphofructokinase [EC:2.7.1.90]; K00895	pyrophosphate--fructose 6-phosphate 1-phosphotransferase subunit alpha [Sesamum indicum]
LYG028299	14.87	10.34	12.49	2.5	3.15	2.52	2.13625	0.996697	6.16239e-13	6.06948e-12	Superscaffold16:2671862-2672108:+	LYG028299	1;GO:0009733,biological_process response to auxin	SAUR; SAUR family protein; K14488	Auxin-induced protein [Macleaya cordata]
LYG018311	1.65	1.68	1.68	0.11	0	0	5.22233	-0.624129	6.47349e-13	6.36318e-12	Superscaffold10:383371-384303:-	LYG018311	NA	NA	PREDICTED: uncharacterized protein LOC104224687 [Nicotiana sylvestris] >XP_016485104.1 PREDICTED: uncharacterized protein LOC107805557 [Nicotiana tabacum]
LYG003166	8.33	5.84	7.52	2.37	2.32	1.79	1.69541	1.74943	6.51922e-13	6.40494e-12	Superscaffold2:2272884-2274403:+	LYG003166	NA	NA	heme-binding protein 2-like [Sesamum indicum]
LYG035732	2.03	1.66	1.96	0.39	0.48	0.54	1.92315	1.11812	6.52275e-13	6.40522e-12	Superscaffold21:16950901-16954107:+	LYG035732	NA	NA	uncharacterized protein LOC105174131 [Sesamum indicum]
LYG026320	13.75	13.02	15.2	4.59	6.32	5.15	1.32709	2.20229	6.56801e-13	6.43935e-12	Superscaffold14:24156879-24157341:+	LYG026320	NA	NA	PREDICTED: uncharacterized protein LOC104881595 [Vitis vinifera]
LYG024351	14.82	13	12.33	6.83	5.71	6.27	1.04019	2.979	6.64623e-13	6.51027e-12	Superscaffold13:23026367-23030777:+	LYG024351	2;GO:0008113,molecular_function peptide-methionine (S)-S-oxide reductase activity;GO:0055114,biological_process oxidation-reduction process	NA	PREDICTED: peptide methionine sulfoxide reductase A1-like [Nicotiana tomentosiformis] >XP_016485295.1 PREDICTED: peptide methionine sulfoxide reductase A1-like [Nicotiana tabacum]
LYG002548	2.04	1.8	1.86	0.6	0.24	0.35	2.22058	0.855152	7.74366e-13	7.5366e-12	Superscaffold1:42875089-42876650:-	LYG002548	1;GO:0016758,molecular_function transferase activity, transferring hexosyl groups	CISZOG; cis-zeatin O-glucosyltransferase [EC:2.4.1.215]; K13495	PREDICTED: zeatin O-xylosyltransferase-like [Erythranthe guttata]
LYG022679	4.94	3.75	4.57	0.54	1.36	1.62	1.82312	2.02436	8.02696e-13	7.79694e-12	Superscaffold12:22980665-22982968:-	LYG022679	NA	NA	protein CHUP1, chloroplastic [Sesamum indicum]
LYG010179	13.78	12.81	11.17	5.2	3.73	4.4	1.45025	1.9682	8.72615e-13	8.45113e-12	Superscaffold5:8080938-8081773:+	LYG010179	NA	NA	uncharacterized protein LOC105173762 [Sesamum indicum]
LYG028862	6.44	6.56	6.55	1.59	1.21	2.71	1.73762	1.59033	9.90902e-13	9.54518e-12	Superscaffold16:11467534-11470497:+	LYG028862	1;GO:0047617,molecular_function acyl-CoA hydrolase activity	NA	acyl-coenzyme A thioesterase 13 [Sesamum indicum]
LYG025547	1.05	0.47	0.78	0	0	0	7.10328	-0.66801	9.99941e-13	9.62754e-12	Superscaffold14:7348660-7352634:+	LYG025547	1;GO:0016746,molecular_function transferase activity, transferring acyl groups	GPAT; glycerol-3-phosphate acyltransferase [EC:2.3.1.15 2.3.1.198]; K13508	hypothetical protein MANES_09G103500 [Manihot esculenta]
LYG003990	12.23	12.22	11.38	6.48	4.63	4.77	1.13288	2.75385	1.14179e-12	1.09399e-11	Superscaffold2:19037384-19038293:+	LYG003990	NA	NA	uncharacterized protein LOC105168444 [Sesamum indicum]
LYG036111	4.89	5.17	4.71	2.43	2.32	1.87	1.11515	2.66219	1.16406e-12	1.1137e-11	Superscaffold21:22437509-22442454:-	LYG036111	3;GO:0016020,cellular_component membrane;GO:0022857,molecular_function transmembrane transporter activity;GO:0055085,biological_process transmembrane transport	NA	protein NRT1/ PTR FAMILY 4.6 [Sesamum indicum]
LYG036815	27.36	6.37	37.98	0.54	2.66	0.85	4.08937	4.27277	1.30898e-12	1.24571e-11	Superscaffold22:7166281-7168164:-	LYG036815	3;GO:0004097,molecular_function catechol oxidase activity;GO:0016491,molecular_function oxidoreductase activity;GO:0055114,biological_process oxidation-reduction process	E1.10.3.1; polyphenol oxidase [EC:1.10.3.1]; K00422	aureusidin synthase [Sesamum indicum]
LYG026663	22.53	25.35	16.11	8.89	5.91	10.01	1.31011	3.90742	1.33485e-12	1.26911e-11	Superscaffold15:2277200-2278868:-	LYG026663	NA	NA	zinc finger protein CONSTANS-LIKE 4-like [Sesamum indicum]
LYG022266	2.79	4.56	2.56	0	0.48	0.42	3.29172	0.318792	1.363e-12	1.29462e-11	Superscaffold12:11418407-11419028:-	LYG022266	NA	NA	RING-H2 finger protein ATL80 [Sesamum indicum]
LYG013176	3.9	4.51	4.62	2.14	2.15	1.78	1.05815	2.8779	1.36669e-12	1.29688e-11	Superscaffold6:29075588-29082222:+	LYG013176	4;GO:0000287,molecular_function magnesium ion binding;GO:0004743,molecular_function pyruvate kinase activity;GO:0006096,biological_process glycolytic process;GO:0030955,molecular_function potassium ion binding	PK, pyk; pyruvate kinase [EC:2.7.1.40]; K00873	plastidial pyruvate kinase 4, chloroplastic [Sesamum indicum] >XP_020549230.1 plastidial pyruvate kinase 4, chloroplastic [Sesamum indicum]
LYG007195	7.78	7.07	7.42	2.37	3.67	2.41	1.34118	2.27857	1.46111e-12	1.38581e-11	Superscaffold3:33328450-33333798:+	LYG007195	3;GO:0006486,biological_process protein glycosylation;GO:0016021,cellular_component integral component of membrane;GO:0016757,molecular_function transferase activity, transferring glycosyl groups	NA	glycosyltransferase family 64 protein C4-like isoform X1 [Sesamum indicum]
LYG016937	5.18	6.58	5.62	1.98	2.34	2.04	1.3955	1.98378	1.48022e-12	1.40123e-11	Superscaffold9:5573503-5575058:+	LYG016937	1;GO:0046983,molecular_function protein dimerization activity	NA	transcription factor bHLH18-like [Sesamum indicum]
LYG031374	10.78	10.58	8.51	5.15	3.48	4.18	1.17241	2.95422	1.53937e-12	1.45444e-11	Superscaffold18:4328095-4331463:+	LYG031374	2;GO:0004332,molecular_function fructose-bisphosphate aldolase activity;GO:0006096,biological_process glycolytic process	ALDO; fructose-bisphosphate aldolase, class I [EC:4.1.2.13]; K01623	fructose-bisphosphate aldolase 6, cytosolic [Sesamum indicum]
LYG024587	5.41	4.28	4.41	1.78	1.5	1.88	1.38877	2.06567	1.61761e-12	1.52617e-11	Superscaffold13:25803885-25811210:-	LYG024587	3;GO:0004177,molecular_function aminopeptidase activity;GO:0006508,biological_process proteolysis;GO:0008270,molecular_function zinc ion binding	NA	probable aspartyl aminopeptidase [Sesamum indicum]
LYG026772	3.71	2.66	2.38	0.62	0.65	0.61	2.15465	1.04648	1.68585e-12	1.58676e-11	Superscaffold15:4334152-4339173:-	LYG026772	NA	NA	RGG repeats nuclear RNA binding protein A isoform X1 [Sesamum indicum]
LYG024756	2.25	2.75	2.48	0.89	0.95	0.94	1.37157	1.92527	1.80958e-12	1.69916e-11	Superscaffold13:27330363-27334765:-	LYG024756	NA	NA	MAR-binding filament-like protein 1-1 [Sesamum indicum]
LYG018475	1.04	1.09	1.38	0.21	0.12	0.24	2.5087	0.519676	1.81718e-12	1.70549e-11	Superscaffold10:2057370-2063846:-	LYG018475	1;GO:0005515,molecular_function protein binding	NA	F-box/LRR-repeat protein 17-like [Sesamum indicum]
LYG004699	2.32	1.5	2.02	0.28	0.41	0.46	2.25487	0.869908	1.82201e-12	1.7092e-11	Superscaffold2:32417491-32419450:+	LYG004699	4;GO:0005506,molecular_function iron ion binding;GO:0016705,molecular_function oxidoreductase activity, acting on paired donors, with incorporation or reduction of molecular oxygen;GO:0020037,molecular_function heme binding;GO:0055114,biological_process oxidation-reduction process	NA	probable (S)-N-methylcoclaurine 3'-hydroxylase isozyme 2 [Sesamum indicum]
LYG009489	4.36	3.37	3.2	0.22	0	0.17	4.54053	-0.518426	1.86197e-12	1.74503e-11	Superscaffold5:1239643-1242335:+	LYG009489	NA	NA	NA
LYG000025	6.24	7.89	7.23	3.27	2.57	3.45	1.14632	2.73449	1.88772e-12	1.76749e-11	Superscaffold1:294595-301075:-	LYG000025	2;GO:0005524,molecular_function ATP binding;GO:0016301,molecular_function kinase activity	udk, UCK; uridine kinase [EC:2.7.1.48]; K00876	hypothetical protein DCAR_015092 [Daucus carota subsp. sativus]
LYG011460	4.32	4.57	3.63	1.03	1.45	0.66	1.94768	1.23851	1.89358e-12	1.77213e-11	Superscaffold5:32662504-32664955:-	LYG011460	4;GO:0003677,molecular_function DNA binding;GO:0003700,molecular_function DNA-binding transcription factor activity;GO:0006355,biological_process regulation of transcription, DNA-templated;GO:0043565,molecular_function sequence-specific DNA binding	NA	unnamed protein product [Coffea canephora]
LYG022949	5.86	6.65	6.43	2.87	2.37	1.95	1.36363	2.05864	1.99831e-12	1.86572e-11	Superscaffold12:27533516-27542870:-	LYG022949	NA	NA	PREDICTED: rhodanese-like domain-containing protein 11, chloroplastic isoform X1 [Vitis vinifera] >CBI14916.3 unnamed protein product, partial [Vitis vinifera]
LYG006117	2.44	2.31	2.19	0.72	0.87	0.93	1.38913	1.8337	2.01604e-12	1.88087e-11	Superscaffold3:18838783-18886973:-	LYG006117	6;GO:0003824,molecular_function catalytic activity;GO:0003873,molecular_function 6-phosphofructo-2-kinase activity;GO:0005524,molecular_function ATP binding;GO:0006000,biological_process fructose metabolic process;GO:0006003,biological_process fructose 2,6-bisphosphate metabolic process;GO:2001070,molecular_function starch binding	PFKFB3; 6-phosphofructo-2-kinase / fructose-2,6-biphosphatase 3 [EC:2.7.1.105 3.1.3.46]; K01103	6-phosphofructo-2-kinase/fructose-2,6-bisphosphatase [Sesamum indicum]
LYG013968	1.69	1.22	1.69	0.18	0.05	0.27	3.04992	0.125248	2.1851e-12	2.03242e-11	Superscaffold7:7746332-7748159:-	LYG013968	NA	NA	uncharacterized protein LOC105174506 [Sesamum indicum]
LYG026393	3.48	4.06	3.5	0.98	0.66	0.5	2.33497	0.579224	2.23023e-12	2.06952e-11	Superscaffold14:25980352-25981250:-	LYG026393	2;GO:0003677,molecular_function DNA binding;GO:0006355,biological_process regulation of transcription, DNA-templated	NA	NAC domain transcriptional regulator superfamily protein, putative [Theobroma cacao]
LYG036130	5.02	6.86	3.32	0.35	0.3	0.78	3.25466	0.285128	2.88903e-12	2.65834e-11	Superscaffold21:22649169-22649565:+	LYG036130	NA	NA	uncharacterized protein LOC105156608 [Sesamum indicum]
LYG013529	9.39	10.34	8.62	4.08	5.16	4.11	1.03062	2.96646	3.10477e-12	2.85286e-11	Superscaffold7:2386423-2390057:+	LYG013529	2;GO:0006284,biological_process base-excision repair;GO:0008725,molecular_function DNA-3-methyladenine glycosylase activity	tag; DNA-3-methyladenine glycosylase I [EC:3.2.2.20]; K01246	PREDICTED: uncharacterized protein LOC18587847 [Theobroma cacao] >XP_007011937.2 PREDICTED: uncharacterized protein LOC18587847 [Theobroma cacao] >XP_007011938.2 PREDICTED: uncharacterized protein LOC18587847 [Theobroma cacao]
LYG029078	2.78	3.25	2.15	0.68	0.94	0.79	1.69648	1.64798	4.45052e-12	4.05542e-11	Superscaffold16:19788877-19802488:-	LYG029078	1;GO:0046983,molecular_function protein dimerization activity	NA	LOW QUALITY PROTEIN: transcription factor UNE10 [Sesamum indicum]
LYG017161	6.7	4.07	6.37	1.69	1.54	1.52	1.79926	1.68841	4.56641e-12	4.14762e-11	Superscaffold9:8148512-8150237:+	LYG017161	3;GO:0015267,molecular_function channel activity;GO:0016020,cellular_component membrane;GO:0055085,biological_process transmembrane transport	NA	aquaporin PIP2-7 [Sesamum indicum]
LYG010495	3.27	3.26	2.76	0.96	1.24	0.94	1.50649	1.6798	4.74608e-12	4.30288e-11	Superscaffold5:11996870-12003580:+	LYG010495	2;GO:0004185,molecular_function serine-type carboxypeptidase activity;GO:0006508,biological_process proteolysis	NA	serine carboxypeptidase-like [Sesamum indicum]
LYG022105	4.36	3.71	3.59	1.03	1.2	0.65	1.97125	1.02547	4.8939e-12	4.43078e-11	Superscaffold12:8383639-8387117:+	LYG022105	4;GO:0004601,molecular_function peroxidase activity;GO:0006979,biological_process response to oxidative stress;GO:0020037,molecular_function heme binding;GO:0055114,biological_process oxidation-reduction process	NA	unnamed protein product [Coffea canephora]
LYG020707	1.27	0.97	1.41	0	0.22	0.15	3.13005	0.0584479	5.27416e-12	4.76156e-11	Superscaffold11:11442192-11444887:+	LYG020707	1;GO:0016758,molecular_function transferase activity, transferring hexosyl groups	NA	unnamed protein product [Coffea canephora]
LYG025492	7.86	8.53	8.82	3.16	3.69	3.75	1.19004	2.22318	6.11803e-12	5.51378e-11	Superscaffold14:6593376-6595526:-	LYG025492	3;GO:0004842,molecular_function ubiquitin-protein transferase activity;GO:0016567,biological_process protein ubiquitination;GO:0046872,molecular_function metal ion binding	NA	PREDICTED: E3 ubiquitin-protein ligase RNF144B-like [Nicotiana sylvestris]
LYG025047	1.92	1.71	1.68	0.66	0.49	0.66	1.48942	1.66617	6.14781e-12	5.53808e-11	Superscaffold14:1562595-1567224:-	LYG025047	NA	NA	zinc finger protein VAR3, chloroplastic isoform X1 [Sesamum indicum]
LYG008697	1.09	0.73	0.66	0.04	0.04	0.07	3.874	-0.310381	6.69599e-12	6.01541e-11	Superscaffold4:17859806-17863497:+	LYG008697	1;GO:0055085,biological_process transmembrane transport	NA	YELLOW STRIPE like 1 isoform 3 [Theobroma cacao] >EOY23907.1 YELLOW STRIPE like 1 isoform 3 [Theobroma cacao]
LYG035188	2.59	6.04	4.62	0	0.4	0.17	4.2711	-0.294835	6.80236e-12	6.10541e-11	Superscaffold21:4451424-4461928:+	LYG035188	3;GO:0009055,molecular_function electron transfer activity;GO:0015035,molecular_function protein disulfide oxidoreductase activity;GO:0045454,biological_process cell redox homeostasis	NA	glutaredoxin-C11 [Sesamum indicum]
LYG007797	1.09	1.34	1.32	0.21	0.18	0.04	3.08183	0.0315915	6.83887e-12	6.13312e-11	Superscaffold4:3877153-3879739:-	LYG007797	NA	chlI, bchI; magnesium chelatase subunit I [EC:6.6.1.1]; K03405	magnesium-chelatase subunit ChlI, chloroplastic-like [Sesamum indicum]
LYG025114	0.74	1.52	1.39	0	0	0.11	4.60452	-0.460424	6.83945e-12	6.13312e-11	Superscaffold14:2306155-2307620:-	LYG025114	1;GO:0005515,molecular_function protein binding	NA	MATH domain and coiled-coil domain-containing protein At2g42460 isoform X1 [Sesamum indicum]
LYG034399	2.22	4.07	3.52	0.76	0.77	1.12	1.81819	1.81751	7.1614e-12	6.40435e-11	Superscaffold20:14080045-14084807:+	LYG034399	1;GO:0046856,biological_process phosphatidylinositol dephosphorylation	NA	unnamed protein product [Coffea canephora]
LYG002194	1.23	1.48	1.47	0.49	0.59	0.32	1.54737	1.85371	7.33825e-12	6.55953e-11	Superscaffold1:39108630-39121331:-	LYG002194	5;GO:0000155,molecular_function phosphorelay sensor kinase activity;GO:0000160,biological_process phosphorelay signal transduction system;GO:0007165,biological_process signal transduction;GO:0016310,biological_process phosphorylation;GO:0016772,molecular_function transferase activity, transferring phosphorus-containing groups	AHK2_3_4; arabidopsis histidine kinase 2/3/4 (cytokinin receptor) [EC:2.7.13.3]; K14489	histidine kinase 2 isoform X2 [Sesamum indicum]
LYG027760	5.54	7.14	6.83	1.92	2.94	2.15	1.42053	2.02864	7.38198e-12	6.59563e-11	Superscaffold15:24606079-24626212:+	LYG027760	NA	NA	hypothetical protein DCAR_003330 [Daucus carota subsp. sativus]
LYG029592	3.44	4.15	4.41	1.25	1.87	1.62	1.27947	2.33524	7.48938e-12	6.68554e-11	Superscaffold17:336737-338763:+	LYG029592	NA	NA	patellin-2-like [Dorcoceras hygrometricum]
LYG011610	1.57	1.5	1.68	0	0.09	0.08	4.43267	-0.60271	7.67297e-12	6.84014e-11	Superscaffold6:1646955-1647766:+	LYG011610	NA	NA	hypothetical protein MANES_15G061300 [Manihot esculenta]
LYG009461	2	1.48	2.1	0	0.25	0.15	3.58983	-0.276632	8.03915e-12	7.15688e-11	Superscaffold5:943206-944748:-	LYG009461	3;GO:0005515,molecular_function protein binding;GO:0005634,cellular_component nucleus;GO:0006355,biological_process regulation of transcription, DNA-templated	IAA; auxin-responsive protein IAA; K14484	unnamed protein product, partial [Vitis vinifera]
LYG039215	5.38	5.24	6.06	2.17	2.66	2.89	1.04705	2.74465	8.53287e-12	7.58272e-11	unanchor41:1520705-1522506:-	LYG039215	4;GO:0016491,molecular_function oxidoreductase activity;GO:0050660,molecular_function flavin adenine dinucleotide binding;GO:0055114,biological_process oxidation-reduction process;GO:0071949,molecular_function FAD binding	NA	berberine bridge enzyme-like 18 [Sesamum indicum]
LYG019109	0.92	1.08	1.44	0.12	0.3	0.24	2.29283	0.812434	9.46116e-12	8.38499e-11	Superscaffold10:9887812-9904135:+	LYG019109	1;GO:0004040,molecular_function amidase activity	NA	hypothetical protein DCAR_005658 [Daucus carota subsp. sativus]
LYG036342	1.21	1.39	1.18	0.18	0.27	0.17	2.53794	0.319685	9.49176e-12	8.40833e-11	Superscaffold22:1962001-1964433:+	LYG036342	4;GO:0005506,molecular_function iron ion binding;GO:0016705,molecular_function oxidoreductase activity, acting on paired donors, with incorporation or reduction of molecular oxygen;GO:0020037,molecular_function heme binding;GO:0055114,biological_process oxidation-reduction process	NA	cytochrome P450 CYP72A219-like [Sesamum indicum]
LYG035932	2.84	2.88	3.04	0.87	0.9	1.07	1.56372	1.36308	9.61263e-12	8.50013e-11	Superscaffold21:20236305-20242403:-	LYG035932	NA	NA	uncharacterized protein At2g02148 isoform X1 [Sesamum indicum]
LYG009731	2.36	1.69	2.38	0.87	0.81	0.62	1.43757	2.23214	1.09568e-11	9.65416e-11	Superscaffold5:3478484-3487204:+	LYG009731	2;GO:0003676,molecular_function nucleic acid binding;GO:0005515,molecular_function protein binding	NA	argonaute 1 [Salvia miltiorrhiza]
LYG027049	12.17	15.92	13.12	5.7	7.12	6.81	1.01055	3.09484	1.15783e-11	1.01926e-10	Superscaffold15:10871191-10912343:-	LYG027049	3;GO:0006886,biological_process intracellular protein transport;GO:0016192,biological_process vesicle-mediated transport;GO:0030131,cellular_component clathrin adaptor complex	NA	PREDICTED: AP-4 complex subunit mu [Capsicum annuum] >XP_016569041.1 PREDICTED: AP-4 complex subunit mu [Capsicum annuum]
LYG024946	5.92	7.6	6.87	1.82	2.42	2.51	1.52454	1.6	1.23406e-11	1.08492e-10	Superscaffold14:491095-492012:+	LYG024946	2;GO:0003677,molecular_function DNA binding;GO:0006355,biological_process regulation of transcription, DNA-templated	NA	NAC domain transcriptional regulator superfamily protein, putative [Theobroma cacao]
LYG002640	32.13	39.13	20.72	12.43	10.39	13.33	1.29074	3.90699	1.26352e-11	1.10934e-10	Superscaffold1:43798133-43799268:-	LYG002640	2;GO:0003700,molecular_function DNA-binding transcription factor activity;GO:0006355,biological_process regulation of transcription, DNA-templated	NA	ethylene response factor 3 [Nicotiana benthamiana]
LYG012381	4.81	6.09	4.61	2.28	1.66	2.44	1.22507	2.62301	1.50591e-11	1.31629e-10	Superscaffold6:11110389-11114878:-	LYG012381	NA	NA	GTPase-activating protein gyp7 isoform X3 [Sesamum indicum]
LYG019013	1.56	1.6	2.06	0.23	0.2	0.23	2.90568	0.0170668	1.60478e-11	1.40023e-10	Superscaffold10:8616316-8618593:+	LYG019013	4;GO:0005509,molecular_function calcium ion binding;GO:0005783,cellular_component endoplasmic reticulum;GO:0006457,biological_process protein folding;GO:0051082,molecular_function unfolded protein binding	CALR; calreticulin; K08057	hypothetical protein EUTSA_v10023481mg [Eutrema salsugineum] >ESQ29722.1 hypothetical protein EUTSA_v10023481mg [Eutrema salsugineum]
LYG019616	3.09	2.44	2.42	0.27	0.24	0.1	3.58823	-0.275802	1.78446e-11	1.55151e-10	Superscaffold10:19728640-19729469:+	LYG019616	NA	NA	unnamed protein product [Coffea canephora]
LYG011317	1.82	1.5	1.9	0.34	0.07	0.06	3.43783	-0.176528	1.81452e-11	1.57626e-10	Superscaffold5:29997800-29998912:-	LYG011317	NA	NA	unnamed protein product [Coffea canephora]
LYG012981	21.75	18.83	12.64	7.43	5.1	5.91	1.47729	2.665	1.82715e-11	1.58654e-10	Superscaffold6:25120667-25132650:-	LYG012981	NA	NA	uncharacterized protein LOC105160799 [Sesamum indicum]
LYG027483	1.76	1.66	1.89	0.24	0.27	0.12	3.01661	-0.0248773	1.87077e-11	1.62227e-10	Superscaffold15:20735384-20739657:+	LYG027483	2;GO:0004190,molecular_function aspartic-type endopeptidase activity;GO:0006508,biological_process proteolysis	NA	basic 7s globulin [Nicotiana attenuata]
LYG019284	6.4	5.95	4.82	2.05	2.23	2.05	1.37638	1.91275	1.96917e-11	1.7031e-10	Superscaffold10:12347773-12349944:+	LYG019284	2;GO:0004332,molecular_function fructose-bisphosphate aldolase activity;GO:0006096,biological_process glycolytic process	NA	hypothetical protein EUGRSUZ_I01326 [Eucalyptus grandis]
LYG040159	0.75	1.14	0.99	0.17	0.07	0.26	2.40741	0.567751	2.13277e-11	1.84137e-10	unanchor81:167237-169625:-	LYG040159	3;GO:0004672,molecular_function protein kinase activity;GO:0005524,molecular_function ATP binding;GO:0006468,biological_process protein phosphorylation	NA	hypothetical protein F511_26443 [Dorcoceras hygrometricum]
LYG010954	2.12	1.82	1.9	0.68	0.64	0.85	1.36015	1.79763	2.2699e-11	1.95548e-10	Superscaffold5:19930332-19944190:+	LYG010954	NA	NA	probable transcriptional regulator SLK2 isoform X1 [Sesamum indicum] >XP_011101175.1 probable transcriptional regulator SLK2 isoform X1 [Sesamum indicum]
LYG029101	8.62	9.29	7.44	3.43	3.61	3.55	1.20239	2.22222	2.2716e-11	1.9561e-10	Superscaffold16:20383839-20387077:+	LYG029101	NA	NA	PREDICTED: uncharacterized protein LOC107010239 [Solanum pennellii]
LYG019462	6.01	5.64	5.01	2.61	2.46	1.93	1.20723	2.3409	2.3074e-11	1.98432e-10	Superscaffold10:15619923-15623555:+	LYG019462	1;GO:0005515,molecular_function protein binding	NA	PREDICTED: putative F-box protein At5g62660 [Ipomoea nil] >XP_019189308.1 PREDICTED: putative F-box protein At5g62660 [Ipomoea nil]
LYG000624	1.24	1.45	1.18	0.24	0.31	0.24	2.21493	0.540341	2.59297e-11	2.22313e-10	Superscaffold1:7496934-7500931:+	LYG000624	NA	NA	PREDICTED: uncharacterized protein LOC108980069 [Juglans regia]
LYG010777	2.22	2	1.5	0.24	0.14	0.31	2.91728	0.0181633	2.60086e-11	2.22892e-10	Superscaffold5:16627648-16629612:-	LYG010777	NA	NA	unnamed protein product [Coffea canephora]
LYG032551	4.57	3.99	4.08	1.55	1.41	1.34	1.50211	1.45031	2.81956e-11	2.40694e-10	Superscaffold19:3473970-3479186:-	LYG032551	1;GO:0016021,cellular_component integral component of membrane	NA	PREDICTED: ASC1-like protein [Erythranthe guttata] >EYU22595.1 hypothetical protein MIMGU_mgv1a010568mg [Erythranthe guttata]
LYG004926	12.7	12.93	13.83	5.65	7.46	5.01	1.07342	2.77887	3.02589e-11	2.57861e-10	Superscaffold2:35166437-35169160:+	LYG004926	NA	NA	PREDICTED: expansin-like B1 [Erythranthe guttata]
LYG032580	2.3	2.28	1.88	0.61	0.56	0.87	1.57559	1.49493	3.04106e-11	2.5893e-10	Superscaffold19:3932677-3958370:-	LYG032580	1;GO:0005524,molecular_function ATP binding	NA	cell division control protein 48 homolog B isoform X1 [Sesamum indicum]
LYG004441	19.92	18.75	22.29	7.81	10.06	10.51	1.03811	2.73846	3.11586e-11	2.6507e-10	Superscaffold2:28497695-28498133:+	LYG004441	NA	NA	PREDICTED: uncharacterized protein LOC109215753 [Nicotiana attenuata] >OIT26005.1 hypothetical protein A4A49_30772 [Nicotiana attenuata]
LYG022329	6.42	2.83	5.36	1.06	0.13	0.11	3.4908	0.376839	3.17492e-11	2.69629e-10	Superscaffold12:12816341-12816791:-	LYG022329	1;GO:0009733,biological_process response to auxin	SAUR; SAUR family protein; K14488	PREDICTED: auxin-responsive protein SAUR71 [Solanum tuberosum]
LYG032569	6.96	7.8	8.89	3.48	4.53	3.39	1.00231	3.16631	3.37457e-11	2.85601e-10	Superscaffold19:3761425-3767115:-	LYG032569	4;GO:0005506,molecular_function iron ion binding;GO:0016705,molecular_function oxidoreductase activity, acting on paired donors, with incorporation or reduction of molecular oxygen;GO:0020037,molecular_function heme binding;GO:0055114,biological_process oxidation-reduction process	NA	cytochrome P450 CYP749A22-like isoform X1 [Sesamum indicum]
LYG028958	1.49	1.86	1.54	0.51	0.28	0.28	2.1441	0.653163	3.67411e-11	3.09624e-10	Superscaffold16:15457243-15513431:-	LYG028958	3;GO:0005215,molecular_function transporter activity;GO:0016021,cellular_component integral component of membrane;GO:0055085,biological_process transmembrane transport	NA	protein ZINC INDUCED FACILITATOR-LIKE 1-like [Dorcoceras hygrometricum]
LYG025178	0.66	0.55	0.59	0.14	0.07	0.18	2.10386	0.661639	3.6979e-11	3.1123e-10	Superscaffold14:2953190-2959983:-	LYG025178	1;GO:0007076,biological_process mitotic chromosome condensation	NA	condensin-2 complex subunit D3 [Sesamum indicum]
LYG024807	7.33	5.77	7.78	2.33	2.66	2.65	1.38809	1.90696	3.89071e-11	3.26899e-10	Superscaffold13:27822511-27827556:-	LYG024807	3;GO:0003712,molecular_function transcription coregulator activity;GO:0006357,biological_process regulation of transcription by RNA polymerase II;GO:0016592,cellular_component mediator complex	NA	unnamed protein product [Coffea canephora]
LYG022210	0.66	1.55	0.78	0.04	0.07	0.12	3.5546	0.098131	4.10547e-11	3.4465e-10	Superscaffold12:10293086-10295050:+	LYG022210	1;GO:0003824,molecular_function catalytic activity	NA	4-coumarate:coenzyme A ligase 4 [Fraxinus mandshurica]
LYG004916	13.84	14.17	11.03	4.03	5.4	4.95	1.37312	1.9079	4.18338e-11	3.50743e-10	Superscaffold2:35036757-35037263:+	LYG004916	NA	NA	Plant natriuretic peptide A [Theobroma cacao]
LYG001743	2.34	1.9	2	0.12	0	0.28	3.68275	-0.459166	4.23121e-11	3.54301e-10	Superscaffold1:32988624-32989781:-	LYG001743	NA	rbcS, cbbS; ribulose-bisphosphate carboxylase small chain [EC:4.1.1.39]; K01602	PREDICTED: ribulose bisphosphate carboxylase small chain, chloroplastic [Eucalyptus grandis] >KCW48548.1 hypothetical protein EUGRSUZ_K02223 [Eucalyptus grandis]
LYG022068	2.18	2.23	2.11	0.8	0.7	0.47	1.68875	1.18964	4.50206e-11	3.75546e-10	Superscaffold12:7707555-7710832:+	LYG022068	3;GO:0004512,molecular_function inositol-3-phosphate synthase activity;GO:0006021,biological_process inositol biosynthetic process;GO:0008654,biological_process phospholipid biosynthetic process	NA	PREDICTED: inositol-3-phosphate synthase [Nicotiana tomentosiformis]
LYG037990	7.39	8.06	11.64	0.83	0.36	1.57	3.14339	-0.0700989	4.57973e-11	3.81702e-10	Superscaffold23:14727833-14728817:-	LYG037990	1;GO:0016021,cellular_component integral component of membrane	NA	unknown [Lotus japonicus] >AFK49304.1 unknown [Lotus japonicus]
LYG017067	2.49	3.74	6.57	0.22	0	0.33	4.28455	-0.278171	4.90079e-11	4.07692e-10	Superscaffold9:7156947-7161007:+	LYG017067	NA	NA	radialis [Rhytidophyllum auriculatum]
LYG039339	4.78	4.72	3.4	0.36	1.06	1.1	2.23424	0.652697	5.73362e-11	4.74467e-10	unanchor23:1774451-1777519:-	LYG039339	3;GO:0003735,molecular_function structural constituent of ribosome;GO:0005840,cellular_component ribosome;GO:0006412,biological_process translation	RP-L18e, RPL18; large subunit ribosomal protein L18e; K02883	Ribosomal_L18e domain-containing protein [Cephalotus follicularis]
LYG015034	4.78	4.38	4.32	1.67	2.17	2.28	1.06844	2.48881	5.82437e-11	4.80807e-10	Superscaffold8:2479769-2483746:+	LYG015034	NA	NA	hypothetical protein F511_14387 [Dorcoceras hygrometricum]
LYG028394	2.18	1.94	3.04	0.78	0.86	0.7	1.56152	1.85988	5.8703e-11	4.84355e-10	Superscaffold16:3875141-3880545:+	LYG028394	1;GO:0046983,molecular_function protein dimerization activity	PIF3; phytochrome-interacting factor 3; K12126	transcription factor PIF3 isoform X2 [Sesamum indicum]
LYG021746	1.82	1.64	1.42	0.08	0.22	0.19	3.13494	-0.242247	6.0179e-11	4.96002e-10	Superscaffold12:2963146-2964461:+	LYG021746	NA	NA	PREDICTED: uncharacterized protein LOC104242830 [Nicotiana sylvestris]
LYG017025	10.85	8.39	8.86	2.81	4.44	4.6	1.17489	2.82829	6.019e-11	4.96002e-10	Superscaffold9:6702390-6704189:-	LYG017025	2;GO:0016491,molecular_function oxidoreductase activity;GO:0055114,biological_process oxidation-reduction process	NA	protein DMR6-LIKE OXYGENASE 1 [Sesamum indicum]
LYG014547	3.64	3.91	3.11	1.07	0.93	1	1.76522	1.00359	6.90518e-11	5.67369e-10	Superscaffold7:20864520-20867888:+	LYG014547	4;GO:0003677,molecular_function DNA binding;GO:0003700,molecular_function DNA-binding transcription factor activity;GO:0006355,biological_process regulation of transcription, DNA-templated;GO:0043565,molecular_function sequence-specific DNA binding	NA	PREDICTED: homeobox-leucine zipper protein HAT5 [Juglans regia]
LYG034100	7	7.33	9.06	1.61	2.63	1.07	2.09357	0.806132	7.02054e-11	5.76128e-10	Superscaffold20:7152941-7154121:-	LYG034100	NA	NA	uncharacterized protein LOC105174782 [Sesamum indicum]
LYG011782	4.3	3.27	3.34	1.14	1.36	1.82	1.26172	2.45071	7.15529e-11	5.85967e-10	Superscaffold6:3650811-3653431:+	LYG011782	NA	NA	pentatricopeptide repeat-containing protein At4g16390, chloroplastic [Sesamum indicum]
LYG025172	15.28	17.33	16.14	3.83	5.17	8.12	1.42386	2.02689	7.32949e-11	5.99735e-10	Superscaffold14:2894917-2895624:+	LYG025172	NA	NA	uncharacterized protein LOC105156884 [Sesamum indicum]
LYG019308	1.6	2.59	2.24	0.74	0.51	0.56	1.7951	1.35159	7.39765e-11	6.05062e-10	Superscaffold10:12755678-12762550:+	LYG019308	NA	NA	CTL-like protein DDB_G0288717 [Sesamum indicum]
LYG036972	9.47	11.2	11.93	4.87	5.57	4.7	1.05688	2.62733	7.52707e-11	6.14882e-10	Superscaffold22:9711886-9716865:+	LYG036972	5;GO:0003677,molecular_function DNA binding;GO:0003700,molecular_function DNA-binding transcription factor activity;GO:0005634,cellular_component nucleus;GO:0006355,biological_process regulation of transcription, DNA-templated;GO:0046983,molecular_function protein dimerization activity	NA	AGAMOUS-like protein [Fraxinus nigra]
LYG019806	3.44	2.98	2.83	0.78	0.68	1.37	1.61622	1.55825	7.64377e-11	6.24157e-10	Superscaffold10:28791229-28794063:+	LYG019806	NA	NA	hypothetical protein GLYMA_13G014500, partial [Glycine max]
LYG003395	3.71	5.19	4.3	1.84	1.23	0.91	1.70819	1.53056	7.7946e-11	6.35684e-10	Superscaffold2:5896707-5898331:-	LYG003395	2;GO:0003677,molecular_function DNA binding;GO:0006355,biological_process regulation of transcription, DNA-templated	NA	NAC transcription factor 56-like [Sesamum indicum]
LYG032056	0.85	1.84	1.45	0.09	0	0.07	4.44953	-0.581885	8.26264e-11	6.73298e-10	Superscaffold18:20303495-20308370:-	LYG032056	2;GO:0003700,molecular_function DNA-binding transcription factor activity;GO:0006355,biological_process regulation of transcription, DNA-templated	NA	ethylene-responsive transcription factor TINY-like [Sesamum indicum]
LYG037514	8.6	8.99	7.94	3.37	4.47	4.16	1.02409	2.57706	8.73421e-11	7.09965e-10	Superscaffold23:2547734-2551757:-	LYG037514	NA	NA	uncharacterized protein A4A49_22467 [Nicotiana attenuata]
LYG022512	0.91	0.96	0.79	0.29	0.26	0.24	1.69246	1.13217	8.97423e-11	7.27975e-10	Superscaffold12:19127287-19154500:-	LYG022512	5;GO:0000155,molecular_function phosphorelay sensor kinase activity;GO:0000160,biological_process phosphorelay signal transduction system;GO:0007165,biological_process signal transduction;GO:0016310,biological_process phosphorylation;GO:0016772,molecular_function transferase activity, transferring phosphorus-containing groups	NA	histidine kinase 1 [Sesamum indicum]
LYG009525	4.44	4.87	4.84	2.37	2.53	1.91	1.01382	2.6725	9.33328e-11	7.56479e-10	Superscaffold5:1541987-1560179:-	LYG009525	3;GO:0006629,biological_process lipid metabolic process;GO:0016717,molecular_function oxidoreductase activity, acting on paired donors, with oxidation of a pair of donors resulting in the reduction of molecular oxygen to two molecules of water;GO:0055114,biological_process oxidation-reduction process	NA	palmitoyl-monogalactosyldiacylglycerol delta-7 desaturase, chloroplastic [Sesamum indicum]
LYG011712	15.25	16.58	14.79	8.05	4.09	5.45	1.36836	2.16108	9.41996e-11	7.62564e-10	Superscaffold6:2832112-2832808:-	LYG011712	NA	NA	hypothetical protein A4A49_02415 [Nicotiana attenuata]
LYG027458	17.38	19.27	15.46	7.8	8.32	8.35	1.03179	2.59903	9.77409e-11	7.89289e-10	Superscaffold15:20395541-20398190:-	LYG027458	1;GO:0000160,biological_process phosphorelay signal transduction system	AHP; histidine-containing phosphotransfer peotein; K14490	histidine-containing phosphotransfer protein 1 [Dorcoceras hygrometricum]
LYG000924	3.25	2.99	3.48	0.93	0.99	1.16	1.5864	1.21257	1.03202e-10	8.3101e-10	Superscaffold1:12861279-12865983:+	LYG000924	1;GO:0004518,molecular_function nuclease activity	NA	bifunctional nuclease 2 [Sesamum indicum]
LYG034627	2.67	3.44	2.72	0.27	0.47	0.41	2.81832	-0.0543826	1.03715e-10	8.34795e-10	Superscaffold20:20287896-20288988:-	LYG034627	NA	NA	uncharacterized protein LOC105164871 [Sesamum indicum]
LYG019419	2.83	3.32	3.43	0.91	0.92	1.06	1.66474	1.11093	1.04846e-10	8.43213e-10	Superscaffold10:14774770-14816050:+	LYG019419	5;GO:0003677,molecular_function DNA binding;GO:0003700,molecular_function DNA-binding transcription factor activity;GO:0005634,cellular_component nucleus;GO:0006355,biological_process regulation of transcription, DNA-templated;GO:0046983,molecular_function protein dimerization activity	NA	AGAMOUS-like protein [Fraxinus nigra]
LYG014188	2.22	2.75	2.14	0.3	0.13	0.11	3.6248	-0.498553	1.10018e-10	8.8409e-10	Superscaffold7:11353572-11363333:+	LYG014188	1;GO:0008270,molecular_function zinc ion binding	NA	probable E3 ubiquitin-protein ligase XERICO [Sesamum indicum]
LYG003132	4.88	5.85	5.34	2.78	2.27	2.67	1.0088	2.65086	1.22875e-10	9.82202e-10	Superscaffold2:1888967-1891342:-	LYG003132	4;GO:0005506,molecular_function iron ion binding;GO:0016705,molecular_function oxidoreductase activity, acting on paired donors, with incorporation or reduction of molecular oxygen;GO:0020037,molecular_function heme binding;GO:0055114,biological_process oxidation-reduction process	NA	cytochrome P450 CYP72A219-like [Sesamum indicum]
LYG022943	12.22	11.21	10.76	6.28	4.19	5.87	1.01243	2.91388	1.297e-10	1.03508e-09	Superscaffold12:27400616-27402479:-	LYG022943	4;GO:0005506,molecular_function iron ion binding;GO:0016705,molecular_function oxidoreductase activity, acting on paired donors, with incorporation or reduction of molecular oxygen;GO:0020037,molecular_function heme binding;GO:0055114,biological_process oxidation-reduction process	NA	cytochrome P450 71A6-like [Sesamum indicum]
LYG004265	3.96	7.33	5.53	1.34	1.65	0.76	2.13161	1.16241	1.39844e-10	1.11378e-09	Superscaffold2:25045759-25047822:+	LYG004265	NA	NA	PLASMODESMATA CALLOSE-BINDING PROTEIN 3 [Sesamum indicum]
LYG032825	6.8	6.74	7.95	1.77	3.37	3.05	1.31963	2.12158	1.55053e-10	1.2265e-09	Superscaffold19:7706719-7708530:+	LYG032825	NA	NA	REF/SRPP-like protein At1g67360 isoform X1 [Sesamum indicum]
LYG028818	2.22	1.88	1.87	0.66	0.16	0.66	1.95159	1.29074	1.58635e-10	1.25332e-09	Superscaffold16:10493779-10496232:+	LYG028818	1;GO:0046983,molecular_function protein dimerization activity	NA	transcription factor bHLH13-like [Sesamum indicum]
LYG000561	12.33	13.86	10.81	3.71	3.81	6.54	1.31858	2.41431	1.61887e-10	1.2785e-09	Superscaffold1:6556505-6559159:-	LYG000561	NA	NA	uncharacterized protein LOC105178309 [Sesamum indicum]
LYG040955	1.77	2.65	1.55	0.42	0.36	0.44	2.22227	0.756837	1.62672e-10	1.28419e-09	unanchor64:267715-272389:-	LYG040955	1;GO:0046983,molecular_function protein dimerization activity	NA	LOW QUALITY PROTEIN: transcription factor UNE10 [Sesamum indicum]
LYG019857	6.66	2.18	4.14	0	0.56	0	4.31919	-0.275178	1.81673e-10	1.42961e-09	Superscaffold10:29238194-29238714:+	LYG019857	NA	NA	senescence-associated protein [Medicago truncatula] >KEH16994.1 senescence-associated protein [Medicago truncatula]
LYG021056	19.64	18.49	22.02	7.91	9.92	7.22	1.21396	2.10477	1.93387e-10	1.51696e-09	Superscaffold11:20573703-20574175:+	LYG021056	NA	NA	PREDICTED: uncharacterized protein LOC100259899 isoform X1 [Vitis vinifera] >XP_010664021.1 PREDICTED: uncharacterized protein LOC100259899 isoform X1 [Vitis vinifera] >CBI40774.3 unnamed protein product, partial [Vitis vinifera]
LYG008539	1.23	0.95	1.45	0.19	0.11	0.05	3.35494	-0.242372	1.94372e-10	1.52407e-09	Superscaffold4:14512464-14515297:+	LYG008539	1;GO:0016020,cellular_component membrane	NA	PREDICTED: uncharacterized protein LOC104246313 [Nicotiana sylvestris] >XP_016503548.1 PREDICTED: uncharacterized protein LOC107821626 [Nicotiana tabacum]
LYG010291	10.22	9.72	11.81	3.63	3.34	3.82	1.49928	1.34108	2.09235e-10	1.63542e-09	Superscaffold5:9384611-9387410:-	LYG010291	2;GO:0005741,cellular_component mitochondrial outer membrane;GO:0006886,biological_process intracellular protein transport	NA	PREDICTED: mitochondrial import receptor subunit TOM9-2 [Ipomoea nil]
LYG031023	3.97	3.65	3.39	0.6	0.45	1.44	2.02672	0.936937	2.09756e-10	1.63884e-09	Superscaffold17:26463385-26465504:-	LYG031023	2;GO:0030001,biological_process metal ion transport;GO:0046872,molecular_function metal ion binding	NA	PREDICTED: proline-rich protein 2 isoform X1 [Ricinus communis] >EEF45599.1 conserved hypothetical protein [Ricinus communis]
LYG006997	2.99	2.47	3.34	0.31	0.49	1.2	2.02083	1.34965	2.15531e-10	1.68263e-09	Superscaffold3:31129466-31132446:-	LYG006997	NA	NA	protein trichome birefringence-like 10 [Sesamum indicum]
LYG025275	14.29	14.36	10.2	4.93	5.92	5.72	1.16542	2.55492	2.4888e-10	1.9338e-09	Superscaffold14:4260799-4261423:+	LYG025275	2;GO:0003700,molecular_function DNA-binding transcription factor activity;GO:0006355,biological_process regulation of transcription, DNA-templated	NA	ethylene-responsive transcription factor ERF017-like [Sesamum indicum]
LYG033627	7.84	7.54	6.7	3.41	3.39	2.89	1.13933	2.19289	2.62356e-10	2.0337e-09	Superscaffold20:1075403-1076714:+	LYG033627	NA	NA	zinc finger CCCH domain-containing protein 4-like [Sesamum indicum]
LYG007157	2.35	2.19	3.08	0.63	0.41	0.59	2.16322	0.559034	2.65804e-10	2.05881e-09	Superscaffold3:32954798-32955991:+	LYG007157	2;GO:0003700,molecular_function DNA-binding transcription factor activity;GO:0006355,biological_process regulation of transcription, DNA-templated	NA	ethylene-responsive transcription factor 5 [Sesamum indicum]
LYG004724	1.52	0.97	1.03	0.07	0.12	0.1	3.43693	-0.401241	2.66667e-10	2.06468e-09	Superscaffold2:32721668-32727458:-	LYG004724	1;GO:0003680,molecular_function AT DNA binding	NA	AT-hook motif nuclear-localized protein 5 [Sesamum indicum]
LYG036980	4.38	5.11	5.29	1.51	0.48	1.45	2.03936	0.713804	2.76901e-10	2.14139e-09	Superscaffold22:9877601-9885244:+	LYG036980	NA	NA	PREDICTED: uncharacterized protein LOC109221112 [Nicotiana attenuata] >OIT19715.1 hypothetical protein A4A49_40610 [Nicotiana attenuata]
LYG020405	1.93	1.64	2.36	0.67	0.19	0.34	2.28624	0.66188	2.88358e-10	2.22303e-09	Superscaffold11:6386582-6388548:-	LYG020405	NA	NA	protein RMD5 homolog A [Sesamum indicum] >XP_011099450.1 protein RMD5 homolog A [Sesamum indicum] >XP_020554847.1 protein RMD5 homolog A [Sesamum indicum]
LYG011415	5.08	4.29	3.55	1.72	1.76	1.64	1.27662	2.09725	2.89155e-10	2.2283e-09	Superscaffold5:31838439-31842909:+	LYG011415	2;GO:0003824,molecular_function catalytic activity;GO:0051536,molecular_function iron-sulfur cluster binding	NA	uncharacterized protein LOC105168251 [Sesamum indicum]
LYG013205	8.89	9.91	10	4.16	4.54	4.35	1.08706	2.20565	2.89989e-10	2.23386e-09	Superscaffold6:29565877-29566519:-	LYG013205	NA	NA	uncharacterized protein LOC105160688 [Sesamum indicum]
LYG006924	1.88	2.41	2.03	0.21	0.37	0.24	2.84477	-0.161175	2.96392e-10	2.2814e-09	Superscaffold3:30287730-30291877:-	LYG006924	2;GO:0003924,molecular_function GTPase activity;GO:0005525,molecular_function GTP binding	NA	PREDICTED: ras-related protein RABC2a-like [Malus domestica]
LYG000644	1.07	1.27	1.89	0.21	0.12	0.05	3.38725	-0.209979	3.13343e-10	2.4053e-09	Superscaffold1:7811389-7813673:+	LYG000644	1;GO:0005515,molecular_function protein binding	NA	hypothetical protein F511_12036 [Dorcoceras hygrometricum]
LYG009162	1.03	1.23	1.07	0.28	0.39	0.39	1.57934	1.18151	3.3724e-10	2.58371e-09	Superscaffold4:30453970-30459875:-	LYG009162	NA	NA	PREDICTED: uncharacterized protein LOC100267936 [Vitis vinifera]
LYG027158	1.09	1.56	0.84	0.16	0.09	0.16	2.9853	-0.0539941	3.72778e-10	2.84384e-09	Superscaffold15:14645724-14647170:-	LYG027158	NA	NA	F-box protein At3g59000-like [Sesamum indicum]
LYG000613	4.84	4.85	3.91	1.29	0.87	0.98	2.05841	0.531372	3.84958e-10	2.92995e-09	Superscaffold1:7279604-7284127:-	LYG000613	NA	NA	major pollen allergen Lol p 11-like [Sesamum indicum]
LYG019053	3.21	3.01	3.31	0.43	0.74	0.22	2.71897	-0.0103716	3.92547e-10	2.98657e-09	Superscaffold10:9015060-9015881:+	LYG019053	NA	NA	uncharacterized protein LOC105169149 isoform X1 [Sesamum indicum]
LYG004875	0.76	1.33	1.3	0.24	0.08	0.11	2.94454	0.0582564	3.93648e-10	2.99379e-09	Superscaffold2:34582944-34585671:-	LYG004875	2;GO:0004190,molecular_function aspartic-type endopeptidase activity;GO:0006508,biological_process proteolysis	NA	aspartyl protease family protein At5g10770-like [Sesamum indicum]
LYG039937	12.32	12.27	18.4	4.04	7.98	5.21	1.26333	4.30126	4.19429e-10	3.18372e-09	unanchor32:187948-191993:+	LYG039937	1;GO:0015969,biological_process guanosine tetraphosphate metabolic process	NA	probable GTP diphosphokinase RSH2, chloroplastic isoform X1 [Sesamum indicum]
LYG000720	3.27	2.74	3.69	1.53	1.48	1.61	1.01255	2.75271	4.19827e-10	3.18552e-09	Superscaffold1:9171517-9184759:+	LYG000720	1;GO:0000398,biological_process mRNA splicing, via spliceosome	SART1, HAF, SNU66; U4/U6.U5 tri-snRNP-associated protein 1; K11984	SART-1 family protein DOT2 [Sesamum indicum]
LYG000838	2.24	2.12	2.01	0.71	0.84	0.63	1.49138	1.29135	4.21957e-10	3.19922e-09	Superscaffold1:11178929-11184458:-	LYG000838	3;GO:0005507,molecular_function copper ion binding;GO:0016491,molecular_function oxidoreductase activity;GO:0055114,biological_process oxidation-reduction process	NA	PREDICTED: L-ascorbate oxidase homolog [Juglans regia]
LYG011749	8.82	9.76	5.26	1.85	2.23	2.16	1.8616	1.3316	4.43613e-10	3.35547e-09	Superscaffold6:3255505-3255985:-	LYG011749	2;GO:0003700,molecular_function DNA-binding transcription factor activity;GO:0006355,biological_process regulation of transcription, DNA-templated	NA	ethylene-responsive transcription factor 12 [Sesamum indicum]
LYG006155	2.67	3.27	3.11	1.31	1.71	1.3	1.01392	2.70357	4.43756e-10	3.35547e-09	Superscaffold3:19627749-19638790:-	LYG006155	NA	NA	MATH domain-containing protein At5g43560-like [Sesamum indicum]
LYG005028	10.9	11.29	8.39	3.78	4.17	3.3	1.38894	1.76224	4.50881e-10	3.40543e-09	Superscaffold2:36208432-36208903:-	LYG005028	NA	NA	PREDICTED: 18.8 kDa class II heat shock protein-like [Nicotiana tabacum]
LYG017564	3.34	3.26	2.62	1.4	1.39	1.53	1.03179	2.54514	4.95617e-10	3.72762e-09	Superscaffold9:17607058-17610433:+	LYG017564	1;GO:0005515,molecular_function protein binding	NA	U-box domain-containing protein 44 [Sesamum indicum] >XP_011091819.1 U-box domain-containing protein 44 [Sesamum indicum]
LYG012532	1.84	1.38	1.05	0.16	0	0.19	3.43961	-0.401123	5.01804e-10	3.77271e-09	Superscaffold6:13396105-13397875:-	LYG012532	NA	NA	PREDICTED: uncharacterized protein LOC101248807 [Solanum lycopersicum]
LYG003258	3.1	3.01	3.13	1.02	0.66	0.9	1.78443	0.773933	5.20563e-10	3.90783e-09	Superscaffold2:3424791-3425886:-	LYG003258	NA	NA	uncharacterized protein LOC105165412 [Sesamum indicum]
LYG033063	0.95	1.15	0.48	0.08	0.07	0.06	3.41089	-0.208514	5.3579e-10	4.01904e-09	Superscaffold19:15435624-15439817:-	LYG033063	4;GO:0005506,molecular_function iron ion binding;GO:0016705,molecular_function oxidoreductase activity, acting on paired donors, with incorporation or reduction of molecular oxygen;GO:0020037,molecular_function heme binding;GO:0055114,biological_process oxidation-reduction process	NA	cytochrome P450 711A1 isoform X2 [Sesamum indicum]
LYG033095	4.3	5.78	4.97	2.16	2.44	2.36	1.05835	2.4879	5.5777e-10	4.17915e-09	Superscaffold19:16244523-16251999:-	LYG033095	3;GO:0003872,molecular_function 6-phosphofructokinase activity;GO:0006002,biological_process fructose 6-phosphate metabolic process;GO:0006096,biological_process glycolytic process	pfkA, PFK; 6-phosphofructokinase 1 [EC:2.7.1.11]; K00850	ATP-dependent 6-phosphofructokinase 6 [Sesamum indicum]
LYG020721	1.9	1.26	0.73	0.05	0.09	0.2	3.29025	0.0190071	5.92536e-10	4.42954e-09	Superscaffold11:11718175-11721463:+	LYG020721	2;GO:0032955,biological_process regulation of division septum assembly;GO:0051301,biological_process cell division	NA	PREDICTED: uncharacterized protein LOC104219523 [Nicotiana sylvestris] >XP_016436718.1 PREDICTED: uncharacterized protein LOC107762835 isoform X1 [Nicotiana tabacum]
LYG037170	2.48	3.03	2.56	0.77	1.08	1.13	1.36732	1.62815	6.21679e-10	4.63861e-09	Superscaffold22:14439488-14457834:+	LYG037170	3;GO:0000287,molecular_function magnesium ion binding;GO:0010333,molecular_function terpene synthase activity;GO:0016829,molecular_function lyase activity	NA	geraniol synthase, chloroplastic-like, partial [Sesamum indicum]
LYG038530	9.29	10.54	8.2	3.84	3.71	4.51	1.15233	2.14345	6.36168e-10	4.73776e-09	Superscaffold23:21080707-21082274:+	LYG038530	1;GO:0005515,molecular_function protein binding	GST, gst; glutathione S-transferase [EC:2.5.1.18]; K00799	glutathione S-transferase-like [Sesamum indicum]
LYG037352	16.95	10.36	3.97	1.08	0.75	1.3	3.22913	0.927215	6.9561e-10	5.15514e-09	Superscaffold22:22645614-22646135:-	LYG037352	NA	NA	senescence-associated protein [Medicago truncatula] >KEH16994.1 senescence-associated protein [Medicago truncatula]
LYG031762	4.35	5.84	4.65	1.88	2.06	2.48	1.14151	2.3691	7.25306e-10	5.36715e-09	Superscaffold18:11070124-11071723:-	LYG031762	1;GO:0016758,molecular_function transferase activity, transferring hexosyl groups	CISZOG; cis-zeatin O-glucosyltransferase [EC:2.4.1.215]; K13495	zeatin O-glucosyltransferase-like [Sesamum indicum]
LYG029923	1.49	1.56	1.83	0.81	0.76	0.66	1.08592	2.36035	7.75509e-10	5.72577e-09	Superscaffold17:4255921-4263031:-	LYG029923	NA	NA	auxilin-like protein 1 [Sesamum indicum]
LYG025390	19.5	19.84	18.69	7.04	9.05	11.16	1.01666	2.57279	9.81019e-10	7.16268e-09	Superscaffold14:5518305-5518825:-	LYG025390	NA	NA	serine/arginine repetitive matrix protein 1-like [Sesamum indicum]
LYG014895	1.43	1.35	1.74	0.22	0.25	0.16	2.75632	-0.0991159	1.01964e-09	7.43643e-09	Superscaffold7:28685496-28688506:+	LYG014895	4;GO:0003677,molecular_function DNA binding;GO:0003700,molecular_function DNA-binding transcription factor activity;GO:0006355,biological_process regulation of transcription, DNA-templated;GO:0043565,molecular_function sequence-specific DNA binding	NA	unnamed protein product [Coffea canephora]
LYG027488	5.77	7.98	6.9	3.71	3.13	2.49	1.10863	2.73739	1.12313e-09	8.15797e-09	Superscaffold15:20790393-20798457:+	LYG027488	1;GO:0016491,molecular_function oxidoreductase activity	KDSR; 3-dehydrosphinganine reductase [EC:1.1.1.102]; K04708	PREDICTED: 3-dehydrosphinganine reductase TSC10A [Erythranthe guttata] >EYU41522.1 hypothetical protein MIMGU_mgv1a009962mg [Erythranthe guttata]
LYG030600	14.5	19.27	17.28	7.65	8.43	8.03	1.02889	2.49305	1.21312e-09	8.77608e-09	Superscaffold17:18159791-18174434:-	LYG030600	NA	NA	hypothetical protein MIMGU_mgv1a017259mg [Erythranthe guttata]
LYG002485	5.31	6.42	6.91	1.27	3.01	2.04	1.49088	1.81544	1.22095e-09	8.82949e-09	Superscaffold1:42193376-42195905:+	LYG002485	1;GO:0016021,cellular_component integral component of membrane	NA	tetraspanin-8-like [Sesamum indicum]
LYG019726	7.56	7.46	7.36	3	3.81	3.57	1.04564	2.16573	1.26369e-09	9.12518e-09	Superscaffold10:26079194-26081172:-	LYG019726	2;GO:0009765,biological_process photosynthesis, light harvesting;GO:0016020,cellular_component membrane	LHCB2; light-harvesting complex II chlorophyll a/b binding protein 2; K08913	PREDICTED: chlorophyll a-b binding protein 151, chloroplastic [Ricinus communis] >EEF30681.1 chlorophyll A/B binding protein, putative [Ricinus communis]
LYG040771	7.6	10.67	9.45	4.34	3.69	4.13	1.13932	2.31134	1.29274e-09	9.32815e-09	unanchor7:162075-164273:+	LYG040771	1;GO:0005515,molecular_function protein binding	GST, gst; glutathione S-transferase [EC:2.5.1.18]; K00799	PREDICTED: glutathione S-transferase F9-like [Pyrus x bretschneideri]
LYG010165	6.29	4.75	5.24	1.93	1.82	2.35	1.34588	1.66168	1.30092e-09	9.38031e-09	Superscaffold5:7958038-7959495:-	LYG010165	3;GO:0003700,molecular_function DNA-binding transcription factor activity;GO:0006355,biological_process regulation of transcription, DNA-templated;GO:0043565,molecular_function sequence-specific DNA binding	NA	WRKY1 [Hevea brasiliensis]
LYG035554	1.78	1.45	1.15	0.47	0.34	0.33	1.89877	0.894896	1.35329e-09	9.72946e-09	Superscaffold21:11439547-11444999:-	LYG035554	NA	NA	interactor of constitutive active ROPs 3 [Sesamum indicum] >XP_020552496.1 interactor of constitutive active ROPs 3 [Sesamum indicum] >XP_020552497.1 interactor of constitutive active ROPs 3 [Sesamum indicum] >XP_020552498.1 interactor of constitutive active ROPs 3 [Sesamum indicum] >XP_020552499.1 interactor of constitutive active ROPs 3 [Sesamum indicum] >XP_020552500.1 interactor of constituti…
LYG038592	1.2	0.84	1.43	0.21	0	0.11	3.35053	-0.459158	1.36033e-09	9.77651e-09	Superscaffold23:21804800-21806376:-	LYG038592	2;GO:0009765,biological_process photosynthesis, light harvesting;GO:0016020,cellular_component membrane	LHCB5; light-harvesting complex II chlorophyll a/b binding protein 5; K08916	chlorophyll a-b binding protein CP26, chloroplastic [Jatropha curcas]
LYG012190	4.7	5.62	5.9	2.35	2.61	2.17	1.14052	2.0774	1.43543e-09	1.03013e-08	Superscaffold6:8441572-8443022:-	LYG012190	NA	NA	protein ODORANT1 [Sesamum indicum]
LYG011326	1.18	1.13	1.69	0.28	0.12	0.05	3.11707	-0.242547	1.61805e-09	1.15571e-08	Superscaffold5:30212480-30217016:+	LYG011326	2;GO:0003677,molecular_function DNA binding;GO:0005634,cellular_component nucleus	NA	squamosa promoter-binding-like protein 16 [Nicotiana attenuata]
LYG002209	2.02	1.44	2.55	0.45	0.3	0.56	2.12195	0.678651	1.62738e-09	1.16196e-08	Superscaffold1:39268394-39271619:+	LYG002209	NA	NA	PREDICTED: uncharacterized protein LOC105955429 isoform X1 [Erythranthe guttata]
LYG029432	18.73	18.98	16.59	9.72	8.62	7.62	1.01894	2.4009	1.63788e-09	1.16904e-08	Superscaffold16:25214555-25216576:+	LYG029432	3;GO:0003735,molecular_function structural constituent of ribosome;GO:0005840,cellular_component ribosome;GO:0006412,biological_process translation	RP-L22e, RPL22; large subunit ribosomal protein L22e; K02891	60S ribosomal protein L22-2 [Sesamum indicum]
LYG008551	19.52	14.53	14.95	5.79	8.19	5.2	1.29694	2.13663	1.67653e-09	1.19575e-08	Superscaffold4:14731982-14736064:+	LYG008551	NA	NA	PREDICTED: uncharacterized protein LOC104609853 [Nelumbo nucifera]
LYG007413	6.06	4.77	5.27	2.55	1.94	2.67	1.10945	2.32224	1.72179e-09	1.22538e-08	Superscaffold4:121264-125196:-	LYG007413	1;GO:0008299,biological_process isoprenoid biosynthetic process	SPS, sds; all-trans-nonaprenyl-diphosphate synthase [EC:2.5.1.84 2.5.1.85]; K05356	probable solanesyl-diphosphate synthase 3, chloroplastic isoform X1 [Sesamum indicum]
LYG001977	2.62	4.12	3.2	1.4	0.99	0.71	1.6546	1.57854	1.74049e-09	1.23824e-08	Superscaffold1:36373155-36376273:-	LYG001977	NA	NA	patellin-3 [Sesamum indicum]
LYG003958	5.71	6.26	6.21	1.81	2.94	2.74	1.20799	1.8869	1.94741e-09	1.37948e-08	Superscaffold2:18245013-18247649:+	LYG003958	NA	NA	random slug protein 5-like [Sesamum indicum] >XP_020551552.1 random slug protein 5-like [Sesamum indicum]
LYG011852	2.63	3.71	2.74	0.61	0.31	1.06	2.0946	0.651559	1.96042e-09	1.3882e-08	Superscaffold6:4412182-4412962:+	LYG011852	NA	NA	hypothetical protein CICLE_v10032119mg [Citrus clementina] >XP_006486089.1 PREDICTED: uncharacterized protein LOC102616127 [Citrus sinensis] >ESR49253.1 hypothetical protein CICLE_v10032119mg [Citrus clementina] >KDO67646.1 hypothetical protein CISIN_1g041532mg [Citrus sinensis]
LYG004225	1.55	1.22	1.04	0.22	0.13	0.05	3.20692	-0.363913	2.13382e-09	1.50289e-08	Superscaffold2:24197486-24199247:-	LYG004225	NA	NA	myb family transcription factor PHL8-like [Sesamum indicum]
LYG030502	6.01	5.77	5.93	2.75	3	2.5	1.05089	2.11229	2.36362e-09	1.65824e-08	Superscaffold17:14744886-14746389:+	LYG030502	4;GO:0004601,molecular_function peroxidase activity;GO:0006979,biological_process response to oxidative stress;GO:0020037,molecular_function heme binding;GO:0055114,biological_process oxidation-reduction process	E1.11.1.7; peroxidase [EC:1.11.1.7]; K00430	PREDICTED: peroxidase 55 [Vitis vinifera]
LYG000886	6.54	5.84	6.03	3.15	3.11	2.16	1.08708	2.36334	2.42954e-09	1.69964e-08	Superscaffold1:12068978-12071536:-	LYG000886	1;GO:0061630,molecular_function ubiquitin protein ligase activity	NA	unnamed protein product [Coffea canephora]
LYG023087	5.49	5.18	5.79	2.04	2.19	2.93	1.12639	2.03567	2.9348e-09	2.04081e-08	Superscaffold13:555408-562047:-	LYG023087	2;GO:0006486,biological_process protein glycosylation;GO:0016757,molecular_function transferase activity, transferring glycosyl groups	NA	PREDICTED: probable arabinosyltransferase ARAD1 isoform X3 [Juglans regia]
LYG000053	4.65	4.33	3.84	1.32	0.86	0.5	2.23083	0.239133	3.42908e-09	2.36535e-08	Superscaffold1:547630-548044:-	LYG000053	NA	NA	hypothetical protein MANES_15G154400 [Manihot esculenta]
LYG000190	3.05	3.19	3.41	1.28	1.72	1.57	1.0179	2.2711	3.50158e-09	2.4103e-08	Superscaffold1:1907647-1909624:-	LYG000190	2;GO:0000145,cellular_component exocyst;GO:0006887,biological_process exocytosis	NA	exocyst complex component EXO70B1 [Sesamum indicum]
LYG010384	0.89	0.69	0.69	0.09	0.11	0.1	2.81566	-0.328379	3.55524e-09	2.44298e-08	Superscaffold5:10565613-10569916:+	LYG010384	3;GO:0004672,molecular_function protein kinase activity;GO:0005524,molecular_function ATP binding;GO:0006468,biological_process protein phosphorylation	NA	serine/threonine-protein kinase Nek6 [Sesamum indicum] >XP_020549977.1 serine/threonine-protein kinase Nek6 [Sesamum indicum]
LYG022352	2.93	3.66	3.19	1.21	0.99	1.18	1.47804	1.16317	3.87219e-09	2.64881e-08	Superscaffold12:13396109-13400961:+	LYG022352	1;GO:0004518,molecular_function nuclease activity	NA	bifunctional nuclease 2 [Sesamum indicum]
LYG000801	1.29	1.26	1.12	0.47	0.27	0.4	1.63416	0.908854	3.90631e-09	2.67026e-08	Superscaffold1:10619630-10624179:+	LYG000801	NA	NA	PREDICTED: glutamate receptor 3.6-like isoform X2 [Juglans regia]
LYG006774	3.07	3.49	2.14	0.73	0.42	0.28	2.57386	0.0870768	3.91114e-09	2.67171e-08	Superscaffold3:28517412-28518402:-	LYG006774	1;GO:0051726,biological_process regulation of cell cycle	NA	uncharacterized protein LOC105160349 [Sesamum indicum]
LYG030961	15.52	14.99	14.36	6.59	7.65	7.16	1.0087	2.20077	4.05133e-09	2.76272e-08	Superscaffold17:25538879-25541567:+	LYG030961	1;GO:0031177,molecular_function phosphopantetheine binding	NA	acyl carrier protein 2 [Olea europaea]
LYG002985	3.41	4.45	2.4	0.91	1.13	0.88	1.74795	1.27969	4.133e-09	2.81547e-08	Superscaffold1:47240626-47244255:+	LYG002985	NA	NA	PREDICTED: uncharacterized protein LOC105973541 [Erythranthe guttata] >XP_012854028.1 PREDICTED: uncharacterized protein LOC105973541 [Erythranthe guttata] >EYU23495.1 hypothetical protein MIMGU_mgv1a010424mg [Erythranthe guttata] >EYU23496.1 hypothetical protein MIMGU_mgv1a010424mg [Erythranthe guttata]
LYG015928	1.52	2.33	2.5	0.06	0.47	0.68	2.25678	0.667658	4.20176e-09	2.85737e-08	Superscaffold8:23992862-23997370:+	LYG015928	2;GO:0009058,biological_process biosynthetic process;GO:0016844,molecular_function strictosidine synthase activity	NA	protein STRICTOSIDINE SYNTHASE-LIKE 10 [Sesamum indicum]
LYG035486	8.14	7.15	7.67	4.41	3.2	2.56	1.13913	2.38586	4.32414e-09	2.93654e-08	Superscaffold21:9474319-9477525:+	LYG035486	1;GO:0031047,biological_process gene silencing by RNA	NA	protein INVOLVED IN DE NOVO 2-like [Sesamum indicum] >XP_011089484.1 protein INVOLVED IN DE NOVO 2-like [Sesamum indicum]
LYG022695	14.52	18.04	14.26	5.02	6.01	7.75	1.24242	1.89438	4.39086e-09	2.98083e-08	Superscaffold12:23225867-23226461:-	LYG022695	1;GO:0051287,molecular_function NAD binding	NA	unknown [Zea mays]
LYG013969	8.8	10.25	12.84	3.56	4.22	4.4	1.32796	1.70288	5.18526e-09	3.49368e-08	Superscaffold7:7768238-7782176:-	LYG013969	NA	NA	uncharacterized protein LOC105174502 isoform X1 [Sesamum indicum]
LYG021703	5	4.42	4.83	2.43	2.21	2.2	1.00928	2.2229	5.44977e-09	3.66314e-08	Superscaffold12:2397496-2399971:+	LYG021703	NA	NA	protein trichome birefringence-like 19 [Sesamum indicum]
LYG035481	5.98	6.57	6.31	2.71	3.04	2.78	1.0902	1.88849	5.92886e-09	3.96759e-08	Superscaffold21:9307252-9312718:-	LYG035481	4;GO:0005506,molecular_function iron ion binding;GO:0008610,biological_process lipid biosynthetic process;GO:0016491,molecular_function oxidoreductase activity;GO:0055114,biological_process oxidation-reduction process	NA	sterol methyl-oxidase-2 [Olea europaea subsp. europaea]
LYG003501	2.2	2.05	2.18	1.02	0.86	1.15	1.01981	2.19686	6.10456e-09	4.08101e-08	Superscaffold2:7283003-7285826:+	LYG003501	1;GO:0043531,molecular_function ADP binding	RPM1, RPS3; disease resistance protein RPM1; K13457	disease resistance protein RPM1-like [Sesamum indicum]
LYG029010	31.75	28.31	25.72	13.54	13.03	12.13	1.09411	2.03248	6.91422e-09	4.59117e-08	Superscaffold16:17646105-17646297:-	LYG029010	NA	NA	hypothetical protein DCAR_020470 [Daucus carota subsp. sativus]
LYG027154	6.28	6.9	5.54	1.88	1.82	1.11	1.91798	0.481575	7.12767e-09	4.72654e-08	Superscaffold15:14501796-14508437:-	LYG027154	NA	NA	uncharacterized protein At4g14450, chloroplastic-like [Sesamum indicum]
LYG033929	2.16	2.64	3.3	0.33	0.72	0.87	1.9761	0.614244	7.22533e-09	4.78808e-08	Superscaffold20:4976283-4982703:-	LYG033929	5;GO:0003712,molecular_function transcription coregulator activity;GO:0004402,molecular_function histone acetyltransferase activity;GO:0005634,cellular_component nucleus;GO:0006355,biological_process regulation of transcription, DNA-templated;GO:0008270,molecular_function zinc ion binding	NA	BTB/POZ and TAZ domain-containing protein 3 [Sesamum indicum] >XP_011073992.1 BTB/POZ and TAZ domain-containing protein 3 [Sesamum indicum] >XP_020548218.1 BTB/POZ and TAZ domain-containing protein 3 [Sesamum indicum] >XP_020548219.1 BTB/POZ and TAZ domain-containing protein 3 [Sesamum indicum]
LYG023929	1.07	1.36	1.42	0.34	0.15	0.22	2.39527	0.0451664	7.40685e-09	4.8985e-08	Superscaffold13:16115157-16121006:+	LYG023929	1;GO:0007165,biological_process signal transduction	NA	ninja-family protein AFP1-like [Sesamum indicum]
LYG004710	10.79	5.41	8.34	0.8	0.78	3.1	2.29322	1.79198	7.91249e-09	5.22065e-08	Superscaffold2:32558743-32559427:+	LYG004710	NA	NA	thaumatin-like protein [Actinidia chinensis]
LYG022841	1.91	1.63	1.8	0.77	0.44	0.84	1.32336	1.72674	8.11306e-09	5.34584e-08	Superscaffold12:25919767-25926771:-	LYG022841	NA	PMA1, PMA2; H+-transporting ATPase [EC:7.1.2.1]; K01535	ATPase 11, plasma membrane-type [Aegilops tauschii]
LYG018530	3.17	4.03	3.08	0.77	1.52	1.47	1.37198	1.70783	8.9296e-09	5.8526e-08	Superscaffold10:2682129-2687205:+	LYG018530	NA	NA	protein RETICULATA-RELATED 4, chloroplastic [Sesamum indicum] >XP_011090125.1 protein RETICULATA-RELATED 4, chloroplastic [Sesamum indicum] >XP_011090126.1 protein RETICULATA-RELATED 4, chloroplastic [Sesamum indicum]
LYG005494	0.68	1.23	1.08	0.11	0.2	0.04	3.02972	-0.311627	1.13222e-08	7.33788e-08	Superscaffold3:3385365-3387953:+	LYG005494	3;GO:0004672,molecular_function protein kinase activity;GO:0005524,molecular_function ATP binding;GO:0006468,biological_process protein phosphorylation	NA	probable serine/threonine-protein kinase PBL9 [Sesamum indicum]
LYG014986	0.99	1	0.85	0.28	0.42	0.27	1.48869	1.1193	1.17594e-08	7.60872e-08	Superscaffold8:881730-887801:-	LYG014986	1;GO:0051513,biological_process regulation of monopolar cell growth	NA	protein LONGIFOLIA 1 [Sesamum indicum]
LYG006776	4.44	4.94	5.05	1.56	2.32	2.18	1.1838	1.72115	1.24219e-08	8.01632e-08	Superscaffold3:28528608-28530029:-	LYG006776	1;GO:0008168,molecular_function methyltransferase activity	NA	putative loganic acid O-methyltransferase, partial [Olea europaea] >AFS28696.1 putative loganic acid O-methyltransferase, partial [Olea europaea]
LYG012924	3.18	3.58	3.89	1.64	1.28	1.54	1.20916	1.66952	1.24583e-08	8.03719e-08	Superscaffold6:23174895-23194414:+	LYG012924	2;GO:0003700,molecular_function DNA-binding transcription factor activity;GO:0006355,biological_process regulation of transcription, DNA-templated	NA	ERF transcription factor ERF1 [Camellia sinensis]
LYG028056	2.55	1.61	2.25	0.36	0.47	0.41	2.2726	0.112926	1.32803e-08	8.53955e-08	Superscaffold16:398680-400189:+	LYG028056	NA	NA	myb domain protein 4a [Camellia sinensis]
LYG008138	2.73	2.93	2.41	1.39	1.13	0.66	1.31116	2.08165	1.33129e-08	8.55776e-08	Superscaffold4:8239455-8243594:+	LYG008138	NA	NA	uncharacterized protein LOC105161020 isoform X2 [Sesamum indicum]
LYG014021	0.92	0.83	1.26	0.25	0.32	0.44	1.50227	1.46211	1.34645e-08	8.64955e-08	Superscaffold7:8445775-8452442:+	LYG014021	3;GO:0016020,cellular_component membrane;GO:0030001,biological_process metal ion transport;GO:0046873,molecular_function metal ion transmembrane transporter activity	EIN2; ethylene-insensitive protein 2; K14513	ethylene-insensitive protein 2 [Sesamum indicum] >XP_011094660.1 ethylene-insensitive protein 2 [Sesamum indicum] >XP_011094661.1 ethylene-insensitive protein 2 [Sesamum indicum] >XP_020553488.1 ethylene-insensitive protein 2 [Sesamum indicum] >XP_020553489.1 ethylene-insensitive protein 2 [Sesamum indicum] >XP_020553490.1 ethylene-insensitive protein 2 [Sesamum indicum]
LYG004755	0.75	0.65	0.74	0.15	0.07	0.14	2.46146	-0.209146	1.38214e-08	8.87015e-08	Superscaffold2:33138391-33141193:+	LYG004755	NA	NA	POX family protein isoform 1 [Dorcoceras hygrometricum]
LYG033091	6.75	5.17	5.77	2.69	2.05	3.05	1.11918	2.15071	1.38346e-08	8.87576e-08	Superscaffold19:16136154-16154698:+	LYG033091	4;GO:0003676,molecular_function nucleic acid binding;GO:0003723,molecular_function RNA binding;GO:0006139,biological_process nucleobase-containing compound metabolic process;GO:0008408,molecular_function 3'-5' exonuclease activity	NA	exosome component 10 isoform X2 [Prunus persica]
LYG006699	2.02	2.28	2.06	0	0.47	0.31	2.84996	-0.45946	1.4294e-08	9.15561e-08	Superscaffold3:27596567-27597559:-	LYG006699	NA	NA	PREDICTED: UPF0098 protein CPn_0877/CP_0992/CPj0877/CpB0906 [Ziziphus jujuba]
LYG016352	1.05	1.39	1.28	0.18	0.31	0.22	2.30661	-0.0253513	1.43092e-08	9.16237e-08	Superscaffold8:28230319-28238223:-	LYG016352	1;GO:0005515,molecular_function protein binding	NA	uncharacterized protein LOC105167945 [Sesamum indicum]
LYG026883	9.7	12.74	9.02	4.72	5.16	4.86	1.03735	2.42518	1.46177e-08	9.35381e-08	Superscaffold15:6284960-6292820:-	LYG026883	4;GO:0003735,molecular_function structural constituent of ribosome;GO:0005840,cellular_component ribosome;GO:0006412,biological_process translation;GO:0019843,molecular_function rRNA binding	NA	50s ribosomal protein l6, chloroplastic [Nicotiana attenuata]
LYG021565	2.51	2.95	2.89	0.81	0.51	0.53	2.13141	0.164098	1.53585e-08	9.81194e-08	Superscaffold12:818987-821454:+	LYG021565	NA	NA	MYB transcription factor 1 [Osmanthus fragrans]
LYG010725	5.39	5.28	6.91	2.45	2.43	2.56	1.18847	1.81285	1.54612e-08	9.87117e-08	Superscaffold5:15781074-15782266:+	LYG010725	2;GO:0006629,biological_process lipid metabolic process;GO:0016627,molecular_function oxidoreductase activity, acting on the CH-CH group of donors	NA	3-oxo-5-alpha-steroid 4-dehydrogenase 2-like [Sesamum indicum]
LYG016771	6.09	4.29	6.06	2.01	1.75	1.7	1.54059	1.15786	1.74426e-08	1.10788e-07	Superscaffold9:3544633-3545644:+	LYG016771	NA	HSP20; HSP20 family protein; K13993	PREDICTED: 22.7 kDa class IV heat shock protein-like [Solanum lycopersicum]
LYG015739	7.87	6.77	6.73	2.67	3.82	2.89	1.12725	1.92369	1.74974e-08	1.11101e-07	Superscaffold8:21667169-21669726:-	LYG015739	NA	RP-L27Ae, RPL27A; large subunit ribosomal protein L27Ae; K02900	PREDICTED: 60S ribosomal protein L27a-3-like [Ipomoea nil]
LYG041167	7.31	7.09	5.68	2.6	2.16	0.54	1.90472	1.34486	1.75975e-08	1.117e-07	unanchor49:74968-76061:-	LYG041167	NA	NA	stress enhanced protein 2, chloroplastic [Jatropha curcas]
LYG024873	3.1	2.63	2.27	1.02	1.23	1.04	1.216	1.75831	1.9087e-08	1.20844e-07	Superscaffold13:28402131-28407632:-	LYG024873	2;GO:0016491,molecular_function oxidoreductase activity;GO:0055114,biological_process oxidation-reduction process	PDS, crtP; 15-cis-phytoene desaturase [EC:1.3.5.5]; K02293	phytoene desaturase [Dorcoceras hygrometricum]
LYG038166	11.23	11.34	11	4.76	6.03	5.02	1.02833	2.00991	2.0932e-08	1.32185e-07	Superscaffold23:16864172-16867529:+	LYG038166	NA	NA	putative sin3 associated polypeptide p18 [Helianthus annuus]
LYG005527	1.14	1.51	1.2	0.14	0.25	0.22	2.54884	-0.259543	2.14977e-08	1.35627e-07	Superscaffold3:3942355-3943512:+	LYG005527	NA	NA	uncharacterized protein LOC105174506 [Sesamum indicum]
LYG025276	18.53	26.13	14.63	7.86	8.16	9.87	1.13441	2.96284	2.20336e-08	1.38875e-07	Superscaffold14:4271628-4272168:+	LYG025276	2;GO:0003700,molecular_function DNA-binding transcription factor activity;GO:0006355,biological_process regulation of transcription, DNA-templated	NA	PREDICTED: ethylene-responsive transcription factor ERF017-like [Erythranthe guttata]
LYG018912	0.83	0.97	0.84	0.1	0.09	0.2	2.60378	-0.347019	2.21062e-08	1.39288e-07	Superscaffold10:7272463-7277172:-	LYG018912	NA	K15404, CER1; aldehyde decarbonylase [EC:4.1.99.5]; K15404	protein ECERIFERUM 1-like [Sesamum indicum]
LYG000369	15.11	16.19	16.82	6.99	6.88	5.75	1.25018	1.413	2.24126e-08	1.41128e-07	Superscaffold1:3985964-3986276:-	LYG000369	3;GO:0005576,cellular_component extracellular region;GO:0008083,molecular_function growth factor activity;GO:0008283,biological_process cell proliferation	NA	PREDICTED: phytosulfokines-like [Gossypium raimondii] >XP_016726931.1 PREDICTED: phytosulfokines-like [Gossypium hirsutum] >KJB63953.1 hypothetical protein B456_010G026700 [Gossypium raimondii]
LYG006638	3.26	3.71	4.76	1.77	1.68	1.3	1.27022	1.86469	2.24897e-08	1.41569e-07	Superscaffold3:26823342-26825375:-	LYG006638	1;GO:0016747,molecular_function transferase activity, transferring acyl groups other than amino-acyl groups	NA	vinorine synthase-like [Sesamum indicum]
LYG006849	2.52	1.32	2.33	0.22	0.39	0.25	2.72156	-0.258962	2.38297e-08	1.49479e-07	Superscaffold3:29525303-29528968:+	LYG006849	1;GO:0032875,biological_process regulation of DNA endoreduplication	NA	hypothetical protein CFOL_v3_12968 [Cephalotus follicularis]
LYG006816	1.63	1.18	1.44	0.35	0.2	0.35	2.15695	0.176994	2.59257e-08	1.62061e-07	Superscaffold3:29044894-29047519:-	LYG006816	NA	NA	uncharacterized protein LOC105174506 [Sesamum indicum]
LYG012235	1.33	1.4	1.44	0.46	0.64	0.58	1.24713	1.36885	2.83997e-08	1.76463e-07	Superscaffold6:9056476-9059825:+	LYG012235	1;GO:0005515,molecular_function protein binding	NA	receptor-like protein kinase BRI1-like 3 [Sesamum indicum] >XP_011095660.1 receptor-like protein kinase BRI1-like 3 [Sesamum indicum]
LYG001758	0.82	0.78	0.83	0.32	0.41	0.19	1.35707	1.56554	2.84813e-08	1.76858e-07	Superscaffold1:33187689-33199319:-	LYG001758	1;GO:0005515,molecular_function protein binding	NA	protein TSS [Sesamum indicum]
LYG006810	2.89	2.8	2.54	1.45	0.93	0.88	1.30085	1.54205	2.91497e-08	1.80781e-07	Superscaffold3:28976272-28981287:-	LYG006810	3;GO:0004672,molecular_function protein kinase activity;GO:0005524,molecular_function ATP binding;GO:0006468,biological_process protein phosphorylation	BSK; BR-signaling kinase [EC:2.7.11.1]; K14500	probable serine/threonine-protein kinase BSK3 isoform X1 [Sesamum indicum]
LYG038247	5.61	4.54	4.31	1.06	1.46	2.4	1.46125	1.40109	3.26013e-08	2.01428e-07	Superscaffold23:17851071-17852390:-	LYG038247	3;GO:0015267,molecular_function channel activity;GO:0016020,cellular_component membrane;GO:0055085,biological_process transmembrane transport	NA	aquaporin TIP1;3 [Olea europaea]
LYG015350	0.65	0.91	0.45	0.09	0.04	0.1	3.03525	-0.49847	3.27027e-08	2.01991e-07	Superscaffold8:14801661-14805189:+	LYG015350	4;GO:0005506,molecular_function iron ion binding;GO:0016705,molecular_function oxidoreductase activity, acting on paired donors, with incorporation or reduction of molecular oxygen;GO:0020037,molecular_function heme binding;GO:0055114,biological_process oxidation-reduction process	CYP734A1, BAS1; PHYB activation tagged suppressor 1 [EC:1.14.-.-]; K15639	cytochrome P450 734A1 [Sesamum indicum]
LYG027672	2.28	1.88	1.65	0.75	0.86	0.87	1.16012	1.8669	3.39873e-08	2.09663e-07	Superscaffold15:23500862-23509539:+	LYG027672	3;GO:0004553,molecular_function hydrolase activity, hydrolyzing O-glycosyl compounds;GO:0005975,biological_process carbohydrate metabolic process;GO:0030246,molecular_function carbohydrate binding	NA	beta-galactosidase 8 [Sesamum indicum]
LYG024174	3	1.22	2.26	0.46	0.4	0.29	2.44351	0.321145	3.51613e-08	2.16296e-07	Superscaffold13:20496112-20497336:-	LYG024174	NA	NA	PREDICTED: transcription factor MYB39 [Vitis vinifera]
LYG026962	4.37	4.02	3.55	1.66	1.08	2.2	1.2022	2.10432	4.22721e-08	2.57948e-07	Superscaffold15:7875904-7883373:+	LYG026962	6;GO:0004672,molecular_function protein kinase activity;GO:0004675,molecular_function transmembrane receptor protein serine/threonine kinase activity;GO:0005102,molecular_function signaling receptor binding;GO:0005515,molecular_function protein binding;GO:0005524,molecular_function ATP binding;GO:0006468,biological_process protein phosphorylation	NA	hypothetical protein BVRB_1g021420 [Beta vulgaris subsp. vulgaris]
LYG037319	5.74	5.3	6.37	3.28	2.22	2.42	1.09566	2.02813	4.38185e-08	2.67136e-07	Superscaffold22:21717202-21732716:+	LYG037319	2;GO:0003824,molecular_function catalytic activity;GO:0009058,biological_process biosynthetic process	PCYT1; choline-phosphate cytidylyltransferase [EC:2.7.7.15]; K00968	choline-phosphate cytidylyltransferase 2 isoform X1 [Sesamum indicum]
LYG029613	4.63	4.06	4.95	2.47	1.53	1.87	1.17703	1.82309	4.45699e-08	2.71633e-07	Superscaffold17:677713-678911:-	LYG029613	4;GO:0004674,molecular_function protein serine/threonine kinase activity;GO:0005509,molecular_function calcium ion binding;GO:0016021,cellular_component integral component of membrane;GO:0030247,molecular_function polysaccharide binding	NA	PREDICTED: wall-associated receptor kinase 2-like [Erythranthe guttata]
LYG039404	1.32	1.52	1.28	0.67	0.5	0.56	1.20608	1.54059	4.54231e-08	2.76235e-07	unanchor16:1053881-1074203:-	LYG039404	2;GO:0030001,biological_process metal ion transport;GO:0046872,molecular_function metal ion binding	NA	PREDICTED: copper-transporting ATPase PAA1, chloroplastic [Erythranthe guttata]
LYG018335	2.49	2.39	2.49	1.03	1.26	1.15	1.04006	1.85379	4.6505e-08	2.8264e-07	Superscaffold10:594142-598911:+	LYG018335	3;GO:0000155,molecular_function phosphorelay sensor kinase activity;GO:0005515,molecular_function protein binding;GO:0007165,biological_process signal transduction	ETR, ERS; ethylene receptor [EC:2.7.13.-]; K14509	ethylene response sensor 1 [Sesamum indicum] >XP_011079620.1 ethylene response sensor 1 [Sesamum indicum]
LYG034860	1.98	2.65	2.89	0.98	0.76	1.01	1.39728	1.27156	4.74568e-08	2.88248e-07	Superscaffold20:24008324-24013237:-	LYG034860	NA	NA	PREDICTED: protein ROOT PRIMORDIUM DEFECTIVE 1 [Ipomoea nil]
LYG021052	2.49	1.88	2.78	0.82	0.95	1.03	1.28573	1.60564	4.75273e-08	2.88587e-07	Superscaffold11:20487612-20490588:-	LYG021052	1;GO:0009902,biological_process chloroplast relocation	NA	protein PLASTID MOVEMENT IMPAIRED 1 [Sesamum indicum]
LYG001379	2.21	2.05	2.1	0.65	1.1	0.98	1.15073	1.73905	4.83558e-08	2.93346e-07	Superscaffold1:26813783-26820427:+	LYG001379	4;GO:0003777,molecular_function microtubule motor activity;GO:0005524,molecular_function ATP binding;GO:0007018,biological_process microtubule-based movement;GO:0008017,molecular_function microtubule binding	NA	kinesin-like protein KIN-13B [Sesamum indicum]
LYG005327	1.58	1.74	2.2	0.7	0.92	0.91	1.06386	2.24576	5.08262e-08	3.07388e-07	Superscaffold3:1166141-1173710:-	LYG005327	4;GO:0004672,molecular_function protein kinase activity;GO:0005515,molecular_function protein binding;GO:0005524,molecular_function ATP binding;GO:0006468,biological_process protein phosphorylation	NA	LOW QUALITY PROTEIN: uncharacterized protein LOC105162324 [Sesamum indicum]
LYG019294	5.16	4.75	5.71	2.87	2.45	2.17	1.01892	2.11588	5.52422e-08	3.33074e-07	Superscaffold10:12458464-12465632:-	LYG019294	1;GO:0005509,molecular_function calcium ion binding	NA	uncharacterized protein LOC105169721 [Sesamum indicum]
LYG013002	1.86	2.18	1.5	0.94	0.95	0.65	1.07901	2.52769	5.71865e-08	3.43851e-07	Superscaffold6:25577714-25585677:-	LYG013002	1;GO:1900150,biological_process regulation of defense response to fungus	NA	protein ENHANCED DISEASE RESISTANCE 4 [Sesamum indicum] >XP_020548869.1 protein ENHANCED DISEASE RESISTANCE 4 [Sesamum indicum]
LYG011386	2.49	3.05	2.93	1.28	0.78	1.33	1.26345	1.57731	5.73406e-08	3.44672e-07	Superscaffold5:31306902-31314063:-	LYG011386	2;GO:0009058,biological_process biosynthetic process;GO:0030170,molecular_function pyridoxal phosphate binding	GGAT; glutamate--glyoxylate aminotransferase [EC:2.6.1.4 2.6.1.2 2.6.1.44]; K14272	glutamate--glyoxylate aminotransferase 2-like [Sesamum indicum]
LYG022147	1.88	3.23	2.06	0.75	0.65	0.62	1.77482	0.846212	6.04284e-08	3.62681e-07	Superscaffold12:9083861-9090616:-	LYG022147	2;GO:0006486,biological_process protein glycosylation;GO:0016757,molecular_function transferase activity, transferring glycosyl groups	NA	probable glycosyltransferase At5g03795 [Sesamum indicum] >XP_011097463.1 probable glycosyltransferase At5g03795 [Sesamum indicum] >XP_011097464.1 probable glycosyltransferase At5g03795 [Sesamum indicum]
LYG033120	1.27	0.75	1.38	0.33	0.36	0.27	1.76118	0.938462	6.88515e-08	4.11731e-07	Superscaffold19:17030980-17033981:+	LYG033120	4;GO:0004672,molecular_function protein kinase activity;GO:0005515,molecular_function protein binding;GO:0005524,molecular_function ATP binding;GO:0006468,biological_process protein phosphorylation	NA	LOW QUALITY PROTEIN: receptor-like protein kinase HSL1 [Sesamum indicum]
LYG002631	1.94	1.33	1.81	0.2	0.51	0	2.78346	-0.346084	7.33807e-08	4.37755e-07	Superscaffold1:43693093-43694077:-	LYG002631	NA	RNF5; E3 ubiquitin-protein ligase RNF5 [EC:2.3.2.27]; K10666	PREDICTED: LOW QUALITY PROTEIN: E3 ubiquitin-protein ligase RMA1H1 [Ricinus communis]
LYG007541	3.84	3.32	3.99	1.83	1.54	1.67	1.09461	1.79024	7.79784e-08	4.63361e-07	Superscaffold4:1225944-1229219:-	LYG007541	3;GO:0004672,molecular_function protein kinase activity;GO:0005524,molecular_function ATP binding;GO:0006468,biological_process protein phosphorylation	NA	unnamed protein product [Coffea canephora]
LYG035959	5.26	5.3	6.25	2.84	2.35	2.81	1.01989	2.00547	8.22508e-08	4.87427e-07	Superscaffold21:20653732-20656091:+	LYG035959	3;GO:0003700,molecular_function DNA-binding transcription factor activity;GO:0006355,biological_process regulation of transcription, DNA-templated;GO:0043565,molecular_function sequence-specific DNA binding	NA	PREDICTED: probable WRKY transcription factor 70 [Theobroma cacao] >EOY04438.1 WRKY DNA-binding protein 70, putative isoform 1 [Theobroma cacao]
LYG025070	0.95	1.28	1.44	0.44	0.57	0.36	1.36997	1.46374	9.33979e-08	5.50181e-07	Superscaffold14:1832548-1836785:+	LYG025070	NA	NA	protein SUPPRESSOR OF MAX2 1 [Sesamum indicum]
LYG021129	1.35	1.84	1.89	0.46	0.55	0.43	1.75995	0.510242	9.41499e-08	5.54279e-07	Superscaffold11:22624284-22625580:-	LYG021129	1;GO:0016747,molecular_function transferase activity, transferring acyl groups other than amino-acyl groups	NA	pelargonidin 3-O-(6-caffeoylglucoside) 5-O-(6-O-malonylglucoside) 4'''-malonyltransferase-like [Sesamum indicum] >XP_020552840.1 pelargonidin 3-O-(6-caffeoylglucoside) 5-O-(6-O-malonylglucoside) 4'''-malonyltransferase-like [Sesamum indicum]
LYG018690	0.64	0.68	0.69	0.23	0.27	0.31	1.24349	1.26635	9.57572e-08	5.63237e-07	Superscaffold10:4670044-4690497:-	LYG018690	1;GO:0051539,molecular_function 4 iron, 4 sulfur cluster binding	NA	protein ROS1-like isoform X2 [Asparagus officinalis]
LYG011809	6.13	4.64	4.4	1.7	1.02	2.62	1.42998	1.88838	9.78828e-08	5.75226e-07	Superscaffold6:3909515-3916383:-	LYG011809	NA	NA	PREDICTED: solute carrier family 25 member 44-like [Nicotiana tomentosiformis]
LYG008022	12.6	11.01	9.14	3.67	3.72	5.24	1.29512	1.41301	9.90376e-08	5.81319e-07	Superscaffold4:6603013-6604297:-	LYG008022	NA	NA	unnamed protein product [Coffea canephora]
LYG027400	4.04	2.12	3.34	0.93	0.75	1.08	1.70681	1.0457	9.98606e-08	5.85453e-07	Superscaffold15:19701352-19704260:+	LYG027400	1;GO:0003824,molecular_function catalytic activity	NA	uncharacterized protein LOC105171546 [Sesamum indicum]
LYG030097	2.48	2.88	3.76	1.15	1.26	1.45	1.17993	1.85868	1.08033e-07	6.31674e-07	Superscaffold17:6674429-6695732:+	LYG030097	1;GO:0005515,molecular_function protein binding	NA	unnamed protein product [Coffea canephora]
LYG010402	5.02	4.34	5.31	2.46	2.08	2.24	1.06239	1.84648	1.08507e-07	6.3407e-07	Superscaffold5:10744244-10748938:-	LYG010402	2;GO:0003824,molecular_function catalytic activity;GO:0050662,molecular_function coenzyme binding	NA	unnamed protein product [Coffea canephora]
LYG001877	1.29	3.1	2.7	0	0.13	0.58	3.05949	-0.480301	1.12189e-07	6.54811e-07	Superscaffold1:34968349-34969710:-	LYG001877	NA	UBE2D, UBC4, UBC5; ubiquitin-conjugating enzyme E2 D [EC:2.3.2.23]; K06689	PREDICTED: ubiquitin-conjugating enzyme E2 10-like [Erythranthe guttata] >EYU30812.1 hypothetical protein MIMGU_mgv1a015733mg [Erythranthe guttata]
LYG003685	1.54	2.2	1.8	0.9	0.52	0.71	1.33266	1.45445	1.21597e-07	7.06586e-07	Superscaffold2:10478925-10487372:+	LYG003685	1;GO:0005515,molecular_function protein binding	RFWD2, COP1; E3 ubiquitin-protein ligase RFWD2 [EC:2.3.2.27]; K10143	E3 ubiquitin-protein ligase COP1 [Sesamum indicum]
LYG024820	4.68	3.87	2.78	1.32	0.97	1.08	1.68587	0.808439	1.21875e-07	7.07994e-07	Superscaffold13:27916234-27925773:+	LYG024820	2;GO:0004525,molecular_function ribonuclease III activity;GO:0006396,biological_process RNA processing	NA	uncharacterized protein LOC105157745 [Sesamum indicum] >XP_011072509.1 uncharacterized protein LOC105157745 [Sesamum indicum]
LYG027655	4.94	3.34	2.34	0.73	0.38	0.88	2.30667	0.126917	1.23459e-07	7.16561e-07	Superscaffold15:23282966-23283526:+	LYG027655	NA	NA	uncharacterized protein LOC105168965 [Sesamum indicum]
LYG004352	4.41	5.48	5.37	2.42	2.42	2.37	1.03131	1.89937	1.30441e-07	7.54422e-07	Superscaffold2:27003642-27008539:-	LYG004352	NA	NA	uncharacterized protein LOC105156411 [Sesamum indicum]
LYG021329	0.95	0.67	0.52	0.12	0.16	0.16	2.16183	0.100478	1.3376e-07	7.72715e-07	Superscaffold11:26915202-26919063:-	LYG021329	NA	NA	PREDICTED: long-chain-alcohol oxidase FAO1 isoform X1 [Solanum tuberosum]
LYG010406	1.12	1.86	1.72	0.3	0.57	0.18	2.11757	0.296304	1.54557e-07	8.88175e-07	Superscaffold5:10835773-10838800:+	LYG010406	NA	NA	uncharacterized protein LOC105163689 [Sesamum indicum]
LYG011371	1.38	1.87	1.42	0.71	0.54	0.62	1.27004	1.40745	1.61471e-07	9.26825e-07	Superscaffold5:31073540-31083091:-	LYG011371	NA	NA	coilin isoform X1 [Sesamum indicum]
LYG005157	3.37	2.93	3.36	1.26	1.67	1.13	1.19999	1.45024	1.63331e-07	9.36954e-07	Superscaffold2:37479414-37484631:-	LYG005157	1;GO:0055114,biological_process oxidation-reduction process	ADH1; alcohol dehydrogenase class-P [EC:1.1.1.1]; K18857	alcohol dehydrogenase 1 [Sesamum indicum]
LYG020297	6.91	7.15	5.28	2.82	2.73	3.44	1.03815	2.08543	1.74424e-07	9.96826e-07	Superscaffold11:4802077-4804042:+	LYG020297	1;GO:0006464,biological_process cellular protein modification process	lipB; lipoyl(octanoyl) transferase [EC:2.3.1.181]; K03801	Lipoyltransferase [Salvia miltiorrhiza]
LYG034379	0.47	0.65	0.48	0.05	0.04	0.22	2.21573	0.0578592	1.76741e-07	1.00977e-06	Superscaffold20:13675336-13692035:+	LYG034379	2;GO:0003676,molecular_function nucleic acid binding;GO:0005515,molecular_function protein binding	NA	unnamed protein product [Coffea canephora]
LYG016655	0.44	1.11	0.84	0	0.05	0.2	3.03482	-0.500077	1.81278e-07	1.03509e-06	Superscaffold9:2196870-2198169:+	LYG016655	2;GO:0003824,molecular_function catalytic activity;GO:0050662,molecular_function coenzyme binding	GAE, cap1J; UDP-glucuronate 4-epimerase [EC:5.1.3.6]; K08679	udp-glucuronate 4-epimerase 3 [Nicotiana attenuata]
LYG038483	1.04	1.12	0.75	0.29	0.41	0.24	1.56784	0.924546	1.82287e-07	1.04026e-06	Superscaffold23:20545403-20553218:+	LYG038483	1;GO:0005525,molecular_function GTP binding	NA	PREDICTED: uncharacterized protein LOC105953310 [Erythranthe guttata]
LYG038552	1.82	2.86	2.81	0.81	0.49	1	1.63762	0.943532	1.90101e-07	1.08172e-06	Superscaffold23:21299697-21301399:-	LYG038552	1;GO:0016757,molecular_function transferase activity, transferring glycosyl groups	NA	LOW QUALITY PROTEIN: probable galacturonosyltransferase-like 7 [Sesamum indicum]
LYG003777	1.19	1.03	1.43	0.33	0.37	0.28	1.83972	0.319718	2.04237e-07	1.15848e-06	Superscaffold2:12804809-12807852:+	LYG003777	NA	NA	hypothetical protein COLO4_31668 [Corchorus olitorius]
LYG030532	1.65	1.61	1.21	0.44	0.38	0.52	1.65947	0.560333	2.064e-07	1.16986e-06	Superscaffold17:15480471-15484979:-	LYG030532	NA	NA	PREDICTED: uncharacterized protein LOC104246204 [Nicotiana sylvestris] >XP_016455549.1 PREDICTED: uncharacterized protein LOC107779609 [Nicotiana tabacum]
LYG024030	7.64	5.32	5.39	2.72	1.49	3.03	1.27893	2.06632	2.14014e-07	1.20976e-06	Superscaffold13:18392528-18395493:-	LYG024030	2;GO:0016491,molecular_function oxidoreductase activity;GO:0055114,biological_process oxidation-reduction process	NA	2-methylene-furan-3-one reductase [Jatropha curcas]
LYG033744	3.67	4.15	4.38	1.74	1.84	2.11	1.03846	1.77603	2.25243e-07	1.27069e-06	Superscaffold20:2412881-2424156:+	LYG033744	NA	NA	acyl-coenzyme A thioesterase 9, mitochondrial isoform X2 [Sesamum indicum]
LYG005733	1.48	2.13	1.31	0.5	0.38	0.33	1.9618	0.297341	2.49036e-07	1.39574e-06	Superscaffold3:8287814-8297343:+	LYG005733	3;GO:0003677,molecular_function DNA binding;GO:0003700,molecular_function DNA-binding transcription factor activity;GO:0006355,biological_process regulation of transcription, DNA-templated	NA	AP2/ERF and B3 domain-containing transcription factor At1g50680 [Sesamum indicum] >XP_011083995.1 AP2/ERF and B3 domain-containing transcription factor At1g50680 [Sesamum indicum] >XP_011083998.1 AP2/ERF and B3 domain-containing transcription factor At1g50680 [Sesamum indicum] >XP_011083999.1 AP2/ERF and B3 domain-containing transcription factor At1g50680 [Sesamum indicum] >XP_020550901.1 AP2/ERF…
LYG024403	7.84	6.45	5.39	2.91	3.24	2.54	1.12272	1.87222	2.62623e-07	1.46938e-06	Superscaffold13:23652667-23656533:+	LYG024403	1;GO:0005515,molecular_function protein binding	NA	glutathione S-transferase DHAR2-like [Sesamum indicum] >ABB89210.1 dehydroascorbate reductase [Sesamum indicum]
LYG017631	0.92	0.78	0.96	0.05	0.09	0.29	2.41426	-0.365465	2.7407e-07	1.52995e-06	Superscaffold9:19440719-19444616:-	LYG017631	1;GO:0005634,cellular_component nucleus	NA	chromo domain protein LHP1 isoform X1 [Sesamum indicum]
LYG016575	2.96	3.31	2.84	1.69	1.25	1.47	1.0024	1.91612	2.76255e-07	1.5404e-06	Superscaffold9:1172534-1178469:-	LYG016575	2;GO:0003924,molecular_function GTPase activity;GO:0005525,molecular_function GTP binding	NA	dynamin-related protein 1E-like [Sesamum indicum]
LYG005869	1.27	2.07	2.3	0.25	0.51	0.45	2.12314	0.0847258	2.87977e-07	1.60305e-06	Superscaffold3:12069725-12072131:-	LYG005869	1;GO:0016021,cellular_component integral component of membrane	NA	tetraspanin-2 [Sesamum indicum]
LYG009241	2.28	1.74	1.32	0.64	0.51	0.32	1.82811	0.646245	2.93918e-07	1.63474e-06	Superscaffold4:31848894-31852005:+	LYG009241	3;GO:0004672,molecular_function protein kinase activity;GO:0005524,molecular_function ATP binding;GO:0006468,biological_process protein phosphorylation	NA	receptor-like serine/threonine-protein kinase At3g01300 [Sesamum indicum]
LYG025273	1.4	1.49	1.47	0.52	0.53	0.81	1.14838	1.50883	3.00354e-07	1.66724e-06	Superscaffold14:4244367-4254149:+	LYG025273	5;GO:0003677,molecular_function DNA binding;GO:0005515,molecular_function protein binding;GO:0005634,cellular_component nucleus;GO:0006355,biological_process regulation of transcription, DNA-templated;GO:0009725,biological_process response to hormone	NA	auxin response factor 5 [Camellia sinensis]
LYG011377	3.27	2.12	1.31	0.33	0.28	0.5	2.47158	-0.112793	3.10834e-07	1.72348e-06	Superscaffold5:31172128-31179168:+	LYG011377	NA	NA	NA
LYG017019	2.54	2.41	2.74	0.92	0.84	1.39	1.20926	1.3571	3.11756e-07	1.7281e-06	Superscaffold9:6616856-6624089:+	LYG017019	NA	NA	uncharacterized protein LOC105169569 [Sesamum indicum]
LYG015427	0.65	0.81	0.88	0.31	0.27	0.2	1.53801	0.782061	3.12015e-07	1.72905e-06	Superscaffold8:16321458-16334504:+	LYG015427	1;GO:0003677,molecular_function DNA binding	NA	increased DNA methylation 1 [Sesamum indicum]
LYG002122	2.31	3.12	2.96	1.07	1.44	0.81	1.29389	1.39112	3.37228e-07	1.85833e-06	Superscaffold1:38264737-38267786:+	LYG002122	1;GO:0005515,molecular_function protein binding	NA	PREDICTED: tubby-like F-box protein 8 [Vitis vinifera] >XP_010665127.1 PREDICTED: tubby-like F-box protein 8 [Vitis vinifera] >XP_010665128.1 PREDICTED: tubby-like F-box protein 8 [Vitis vinifera] >XP_010665129.1 PREDICTED: tubby-like F-box protein 8 [Vitis vinifera] >XP_019072257.1 PREDICTED: tubby-like F-box protein 8 [Vitis vinifera] >XP_019072258.1 PREDICTED: tubby-like F-box protein 8 [Vitis…
LYG020550	5.03	7.37	4.5	2.18	1.82	2.66	1.27715	1.73882	3.38399e-07	1.86323e-06	Superscaffold11:8601590-8608554:+	LYG020550	NA	NA	uncharacterized protein LOC105178130 [Sesamum indicum]
LYG013118	46.24	42.98	49.92	26.82	24.94	13.05	1.06242	2.93166	3.46478e-07	1.90399e-06	Superscaffold6:27446031-27446721:-	LYG013118	NA	NA	conserved hypothetical protein [Ricinus communis]
LYG030178	5.43	6.78	4.92	3.28	2.31	1.74	1.19122	2.03344	3.88816e-07	2.12835e-06	Superscaffold17:7704680-7707697:+	LYG030178	2;GO:0003700,molecular_function DNA-binding transcription factor activity;GO:0006355,biological_process regulation of transcription, DNA-templated	NA	ethylene-responsive transcription factor ABR1-like [Sesamum indicum]
LYG001607	1.73	1.73	1.51	0.43	0.65	0.8	1.30841	1.08493	3.97878e-07	2.17614e-06	Superscaffold1:31070462-31079506:+	LYG001607	NA	NA	PREDICTED: uncharacterized protein LOC105951690 isoform X2 [Erythranthe guttata]
LYG036850	2.25	2.2	2.41	0.97	1.02	0.85	1.22378	1.19527	3.98407e-07	2.17843e-06	Superscaffold22:7578719-7586186:+	LYG036850	NA	NA	putative E3 ubiquitin-protein ligase RING1a isoform X1 [Sesamum indicum]
LYG034955	4.5	3.84	5.07	2.15	2.31	1.86	1.03791	1.88154	4.0466e-07	2.21078e-06	Superscaffold21:745456-748295:+	LYG034955	3;GO:0004568,molecular_function chitinase activity;GO:0006032,biological_process chitin catabolic process;GO:0016998,biological_process cell wall macromolecule catabolic process	NA	chitodextrinase [Eucommia ulmoides]
LYG032219	1.09	1.33	1.46	0.35	0.31	0.46	1.71284	0.330257	4.06107e-07	2.21623e-06	Superscaffold18:23270882-23274661:-	LYG032219	2;GO:0016021,cellular_component integral component of membrane;GO:0055085,biological_process transmembrane transport	NA	vacuolar cation/proton exchanger 3-like [Sesamum indicum]
LYG013542	0.82	0.97	1.09	0.25	0.45	0.39	1.31797	1.21161	4.26499e-07	2.3243e-06	Superscaffold7:2527541-2534289:+	LYG013542	NA	NA	PREDICTED: uncharacterized protein LOC105960679 [Erythranthe guttata]
LYG027873	1.17	1.24	1.13	0.33	0.33	0.25	1.9144	0.0730641	4.80006e-07	2.60296e-06	Superscaffold15:25850742-25854102:+	LYG027873	1;GO:0055114,biological_process oxidation-reduction process	ADH1; alcohol dehydrogenase class-P [EC:1.1.1.1]; K18857	alcohol dehydrogenase 1 [Arachis ipaensis]
LYG000081	0.32	0.53	0.54	0.12	0.06	0.09	2.28074	-0.130237	4.89659e-07	2.6502e-06	Superscaffold1:844411-848894:+	LYG000081	NA	NA	uncharacterized protein LOC105176358 [Sesamum indicum] >XP_011097433.1 uncharacterized protein LOC105176358 [Sesamum indicum] >XP_011097434.1 uncharacterized protein LOC105176358 [Sesamum indicum]
LYG025393	6.85	6.76	7.86	3.6	3.92	2.72	1.02687	1.901	5.14386e-07	2.7787e-06	Superscaffold14:5538716-5539476:-	LYG025393	NA	HSP20; HSP20 family protein; K13993	26.5 kDa heat shock protein, mitochondrial [Sesamum indicum]
LYG010450	14.42	18.84	14.59	6.15	7.36	7.95	1.09062	1.68698	5.29209e-07	2.85578e-06	Superscaffold5:11363060-11367864:-	LYG010450	2;GO:0004553,molecular_function hydrolase activity, hydrolyzing O-glycosyl compounds;GO:0005975,biological_process carbohydrate metabolic process	bglX; beta-glucosidase [EC:3.2.1.21]; K05349	unnamed protein product [Coffea canephora]
LYG006363	2.06	1.34	2.04	0.81	0.57	0.61	1.402	1.20826	5.62268e-07	3.02906e-06	Superscaffold3:23070287-23074832:+	LYG006363	2;GO:0005524,molecular_function ATP binding;GO:0042026,biological_process protein refolding	NA	ruBisCO large subunit-binding protein subunit alpha [Dorcoceras hygrometricum]
LYG019222	10.49	8.72	10.6	3.63	4.42	5.6	1.05055	1.8288	5.63498e-07	3.03486e-06	Superscaffold10:11263362-11264605:+	LYG019222	NA	NA	CASP-like protein 5C1 isoform X1 [Prunus persica]
LYG006082	0.92	1.35	0.66	0.21	0.07	0.31	2.21327	0.138363	5.80602e-07	3.12272e-06	Superscaffold3:18188039-18198366:-	LYG006082	1;GO:0035091,molecular_function phosphatidylinositol binding	NA	PREDICTED: sorting nexin 2B [Erythranthe guttata] >EYU45693.1 hypothetical protein MIMGU_mgv1a003484mg [Erythranthe guttata]
LYG009152	2.24	1.86	2.78	0.89	0.74	1.17	1.23541	1.58606	6.19347e-07	3.32064e-06	Superscaffold4:30136712-30140893:-	LYG009152	4;GO:0004470,molecular_function malic enzyme activity;GO:0004471,molecular_function malate dehydrogenase (decarboxylating) (NAD+) activity;GO:0051287,molecular_function NAD binding;GO:0055114,biological_process oxidation-reduction process	E1.1.1.40, maeB; malate dehydrogenase (oxaloacetate-decarboxylating)(NADP+) [EC:1.1.1.40]; K00029	PREDICTED: NADP-dependent malic enzyme [Erythranthe guttata] >EYU27276.1 hypothetical protein MIMGU_mgv1a003339mg [Erythranthe guttata]
LYG006733	10.75	6.49	8.73	3.78	3.19	4.16	1.15885	1.92771	6.22181e-07	3.33362e-06	Superscaffold3:28022455-28023551:+	LYG006733	NA	NA	PREDICTED: protein LURP-one-related 8-like [Nicotiana tabacum]
LYG028052	0.4	0.65	0.75	0.08	0.15	0	2.90513	-0.581439	6.42748e-07	3.43822e-06	Superscaffold16:350809-353165:-	LYG028052	6;GO:0004506,molecular_function squalene monooxygenase activity;GO:0016021,cellular_component integral component of membrane;GO:0016126,biological_process sterol biosynthetic process;GO:0016491,molecular_function oxidoreductase activity;GO:0050660,molecular_function flavin adenine dinucleotide binding;GO:0055114,biological_process oxidation-reduction process	SQLE, ERG1; squalene monooxygenase [EC:1.14.14.17]; K00511	squalene monooxygenase-like [Sesamum indicum]
LYG029561	1.59	1.29	1.55	0.35	0.51	0.4	1.73892	0.297118	6.53499e-07	3.49288e-06	Superscaffold16:27083560-27095863:-	LYG029561	1;GO:0016787,molecular_function hydrolase activity	NA	hypothetical protein F511_00954 [Dorcoceras hygrometricum]
LYG028114	0.85	0.73	1.04	0.22	0.19	0.2	2.05848	-0.0395184	6.76883e-07	3.61102e-06	Superscaffold16:999372-1003887:+	LYG028114	2;GO:0009058,biological_process biosynthetic process;GO:0016779,molecular_function nucleotidyltransferase activity	glgC; glucose-1-phosphate adenylyltransferase [EC:2.7.7.27]; K00975	glucose-1-phosphate adenylyltransferase large subunit 1 [Sesamum indicum]
LYG000712	2.97	3.59	3.54	1	0.36	1.64	1.66484	0.950888	6.78482e-07	3.61857e-06	Superscaffold1:8985784-8988461:-	LYG000712	NA	NA	uncharacterized protein LOC105167721 isoform X2 [Sesamum indicum]
LYG037093	2.94	2.84	3.67	1.43	1.53	1.25	1.11851	1.56399	6.90812e-07	3.68234e-06	Superscaffold22:12090304-12092726:-	LYG037093	3;GO:0003700,molecular_function DNA-binding transcription factor activity;GO:0006355,biological_process regulation of transcription, DNA-templated;GO:0043565,molecular_function sequence-specific DNA binding	NA	PREDICTED: probable WRKY transcription factor 14 [Vitis vinifera]
LYG003437	3.01	3.01	3.86	0.89	0.93	0.27	2.21643	-0.176557	6.97081e-07	3.71375e-06	Superscaffold2:6437129-6438111:+	LYG003437	NA	NA	endoribonuclease YSH1-like [Sesamum indicum]
LYG036508	0.57	0.43	0.44	0.18	0.12	0.1	1.80513	0.239312	8.23734e-07	4.34857e-06	Superscaffold22:3564171-3569172:+	LYG036508	NA	NA	biorientation of chromosomes in cell division protein 1-like 1 [Sesamum indicum]
LYG004274	2.1	1.97	2.4	0.75	0.49	0.57	1.79632	0.176831	8.5308e-07	4.4937e-06	Superscaffold2:25225007-25237729:+	LYG004274	5;GO:0003677,molecular_function DNA binding;GO:0003700,molecular_function DNA-binding transcription factor activity;GO:0005634,cellular_component nucleus;GO:0006355,biological_process regulation of transcription, DNA-templated;GO:0046983,molecular_function protein dimerization activity	NA	squamosa protein [Misopates orontium]
LYG029549	1.53	2.46	2.46	0.66	0.76	0.89	1.41748	1.07009	8.79416e-07	4.61904e-06	Superscaffold16:26852355-26855577:+	LYG029549	NA	NA	PREDICTED: rhodanese-like domain-containing protein 4, chloroplastic [Nicotiana tabacum]
LYG001991	0.85	0.85	1.06	0.41	0.41	0.41	1.10726	1.48977	8.89853e-07	4.66889e-06	Superscaffold1:36599641-36618316:-	LYG001991	5;GO:0003677,molecular_function DNA binding;GO:0005524,molecular_function ATP binding;GO:0006281,biological_process DNA repair;GO:0016787,molecular_function hydrolase activity;GO:0043140,molecular_function ATP-dependent 3'-5' DNA helicase activity	NA	uncharacterized protein LOC105175667 [Sesamum indicum]
LYG031051	1.03	1.29	1.43	0.42	0	0.19	2.57346	-0.498666	9.73091e-07	5.08533e-06	Superscaffold18:96620-98531:-	LYG031051	5;GO:0003677,molecular_function DNA binding;GO:0005524,molecular_function ATP binding;GO:0006259,biological_process DNA metabolic process;GO:0006281,biological_process DNA repair;GO:0008094,molecular_function DNA-dependent ATPase activity	RAD51; DNA repair protein RAD51; K04482	DNA repair protein RAD51 homolog [Sesamum indicum]
LYG016412	0.88	1.72	1.19	0.31	0.14	0.24	2.39746	-0.365165	9.84897e-07	5.14158e-06	Superscaffold8:28811624-28823145:+	LYG016412	2;GO:0004252,molecular_function serine-type endopeptidase activity;GO:0006508,biological_process proteolysis	NA	subtilisin-like protease SBT5.6 [Sesamum indicum]
LYG023249	6.64	6.74	8.17	3.54	1.73	1.84	1.5763	0.671422	9.88054e-07	5.15534e-06	Superscaffold13:2337172-2337648:-	LYG023249	NA	NA	PREDICTED: photosystem II 5 kDa protein, chloroplastic-like [Populus euphratica]
LYG020505	7.18	7	5.86	4.1	2.4	2.7	1.08399	1.94055	1.00006e-06	5.21524e-06	Superscaffold11:7746640-7748587:-	LYG020505	1;GO:0019904,molecular_function protein domain specific binding	NA	14-3-3 h-1 protein [Genlisea aurea]
LYG020456	1.3	1.93	1.57	0.81	0.63	0.59	1.20615	1.49554	1.0173e-06	5.30094e-06	Superscaffold11:7139786-7151179:-	LYG020456	5;GO:0003677,molecular_function DNA binding;GO:0005515,molecular_function protein binding;GO:0005634,cellular_component nucleus;GO:0006355,biological_process regulation of transcription, DNA-templated;GO:0009725,biological_process response to hormone	NA	auxin response factor 8 [Dorcoceras hygrometricum]
LYG002826	0.94	1.95	1.11	0.21	0.33	0.48	1.88239	0.58671	1.04859e-06	5.45387e-06	Superscaffold1:45675544-45684780:-	LYG002826	2;GO:0003924,molecular_function GTPase activity;GO:0005525,molecular_function GTP binding	NA	hypothetical protein SOVF_169600 [Spinacia oleracea]
LYG015587	6.37	7.94	7.26	3.83	2.27	2.24	1.34335	1.05271	1.05039e-06	5.46183e-06	Superscaffold8:19434617-19437622:-	LYG015587	3;GO:0003735,molecular_function structural constituent of ribosome;GO:0005840,cellular_component ribosome;GO:0006412,biological_process translation	RP-S15Ae, RPS15A; small subunit ribosomal protein S15Ae; K02957	hypothetical protein F511_37087, partial [Dorcoceras hygrometricum]
LYG015453	4.95	4.91	3.65	1.31	2	2.65	1.1004	2.13274	1.11032e-06	5.75525e-06	Superscaffold8:16815774-16825950:+	LYG015453	NA	NA	ACT domain-containing protein ACR3 [Sesamum indicum] >XP_011101940.1 ACT domain-containing protein ACR3 [Sesamum indicum] >XP_011101941.1 ACT domain-containing protein ACR3 [Sesamum indicum] >XP_011101947.1 ACT domain-containing protein ACR3 [Sesamum indicum] >XP_020547383.1 ACT domain-containing protein ACR3 [Sesamum indicum] >XP_020547384.1 ACT domain-containing protein ACR3 [Sesamum indicum]
LYG018721	5.86	4.24	4.45	2.11	2.22	2	1.1403	1.49227	1.11129e-06	5.75876e-06	Superscaffold10:5039881-5041608:+	LYG018721	3;GO:0015267,molecular_function channel activity;GO:0016020,cellular_component membrane;GO:0055085,biological_process transmembrane transport	NA	aquaporin TIP1;3 [Olea europaea]
LYG026704	1.23	1.66	2.04	0.36	0.63	0.11	2.12532	0.0990989	1.14866e-06	5.94146e-06	Superscaffold15:2960723-2966622:-	LYG026704	NA	NA	carotenoid cleavage dioxygenase 4 [Osmanthus fragrans]
LYG002547	0.52	0.9	1.26	0.19	0.12	0.21	2.29831	-0.115588	1.15578e-06	5.97357e-06	Superscaffold1:42863331-42865849:-	LYG002547	1;GO:0016758,molecular_function transferase activity, transferring hexosyl groups	CISZOG; cis-zeatin O-glucosyltransferase [EC:2.4.1.215]; K13495	PREDICTED: zeatin O-xylosyltransferase-like [Erythranthe guttata]
LYG003765	2.08	1.53	1.73	0.82	0.91	0.75	1.05572	1.75011	1.17129e-06	6.04899e-06	Superscaffold2:12444882-12464195:-	LYG003765	4;GO:0004672,molecular_function protein kinase activity;GO:0005524,molecular_function ATP binding;GO:0006468,biological_process protein phosphorylation;GO:0048544,biological_process recognition of pollen	NA	PREDICTED: G-type lectin S-receptor-like serine/threonine-protein kinase RKS1 [Nicotiana tabacum]
LYG007461	1.22	0.94	0.79	0.35	0.25	0.34	1.58812	0.589683	1.18894e-06	6.13534e-06	Superscaffold4:502510-514464:-	LYG007461	3;GO:0004672,molecular_function protein kinase activity;GO:0005524,molecular_function ATP binding;GO:0006468,biological_process protein phosphorylation	NA	probable serine/threonine-protein kinase At1g54610 [Sesamum indicum] >XP_011098309.1 probable serine/threonine-protein kinase At1g54610 [Sesamum indicum]
LYG001562	2.72	3.81	3.73	1.16	0.95	1.81	1.31148	1.24706	1.19139e-06	6.14479e-06	Superscaffold1:30175191-30177406:+	LYG001562	NA	NA	transcription factor MYB86 [Sesamum indicum]
LYG027925	3.56	2.6	3.46	0.92	1.07	1.24	1.49117	0.634722	1.21998e-06	6.28071e-06	Superscaffold15:26390544-26392079:-	LYG027925	NA	NA	zinc finger CCCH domain-containing protein 4-like [Sesamum indicum]
LYG020107	2.13	2.58	1.57	0.71	0.61	0.47	1.75886	0.365498	1.22438e-06	6.3001e-06	Superscaffold11:2596346-2598680:+	LYG020107	2;GO:0003824,molecular_function catalytic activity;GO:0005992,biological_process trehalose biosynthetic process	otsB; trehalose 6-phosphate phosphatase [EC:3.1.3.12]; K01087	probable trehalose-phosphate phosphatase D isoform X2 [Sesamum indicum]
LYG020042	1.36	1.47	1.25	0.73	0.38	0.25	1.5832	0.856466	1.25632e-06	6.45601e-06	Superscaffold11:1914743-1917125:+	LYG020042	NA	NA	trihelix transcription factor GT-2-like [Sesamum indicum]
LYG030266	2.85	3.64	3.69	0.88	0.77	1.7	1.50953	0.780151	1.27594e-06	6.55001e-06	Superscaffold17:9186061-9191311:+	LYG030266	NA	NA	PREDICTED: uncharacterized protein LOC109239497 [Nicotiana attenuata] >OIT38368.1 hypothetical protein A4A49_05670 [Nicotiana attenuata]
LYG019797	15.81	21.07	12.49	6.52	4.56	9.54	1.19462	2.52961	1.27926e-06	6.56534e-06	Superscaffold10:28771627-28772358:-	LYG019797	NA	NA	hypothetical protein TSUD_84300 [Trifolium subterraneum]
LYG031007	1.9	1.43	1.65	0.82	0.79	0.55	1.16589	1.48259	1.28953e-06	6.61461e-06	Superscaffold17:26239525-26242894:-	LYG031007	1;GO:0016021,cellular_component integral component of membrane	NA	putative calcium-transporting ATPase 13, plasma membrane-type [Sesamum indicum]
LYG003192	1.14	1.39	0.83	0.37	0.21	0.14	2.19922	-0.191992	1.41673e-06	7.22014e-06	Superscaffold2:2648001-2652706:+	LYG003192	1;GO:0016301,molecular_function kinase activity	rbsK, RBKS; ribokinase [EC:2.7.1.15]; K00852	ribokinase [Dorcoceras hygrometricum]
LYG038554	1.75	1.77	1.5	0.45	0.33	0.62	1.7512	0.13855	1.43322e-06	7.28915e-06	Superscaffold23:21329525-21352351:-	LYG038554	NA	NA	hypothetical protein MIMGU_mgv1a024267mg [Erythranthe guttata]
LYG015315	4.03	3.48	3	0.75	0.98	0.85	1.93898	-0.12898	1.44639e-06	7.35232e-06	Superscaffold8:13512051-13517598:+	LYG015315	NA	NA	uncharacterized protein LOC105158384 [Sesamum indicum]
LYG009024	0.31	0.29	0.18	0.02	0.03	0.08	2.4364	-0.478632	1.44854e-06	7.35946e-06	Superscaffold4:27359875-27367379:-	LYG009024	4;GO:0000278,biological_process mitotic cell cycle;GO:0005634,cellular_component nucleus;GO:0007076,biological_process mitotic chromosome condensation;GO:0030261,biological_process chromosome condensation	NA	condensin complex subunit 1 [Sesamum indicum]
LYG019852	9.93	9.64	7.35	4.07	3.72	3.08	1.25774	1.15273	1.47278e-06	7.48071e-06	Superscaffold10:29210860-29212062:-	LYG019852	NA	NA	hypothetical protein EUTSA_v10028168mg [Eutrema salsugineum] >ESQ47372.1 hypothetical protein EUTSA_v10028168mg [Eutrema salsugineum]
LYG024130	5.31	4.91	5.74	1.19	2.21	2.48	1.349	0.853308	1.62594e-06	8.21632e-06	Superscaffold13:19965016-19968306:-	LYG024130	NA	NA	PREDICTED: uncharacterized protein LOC109228205 [Nicotiana attenuata] >OIT01857.1 hypothetical protein A4A49_16671 [Nicotiana attenuata]
LYG010525	2.82	2.65	1.41	0.63	0.55	0.09	2.41204	-0.240774	1.66282e-06	8.39408e-06	Superscaffold5:12506932-12507569:+	LYG010525	NA	NA	PREDICTED: uncharacterized protein LOC105955935 [Erythranthe guttata] >XP_012835308.1 PREDICTED: uncharacterized protein LOC105955935 [Erythranthe guttata] >EYU45945.1 hypothetical protein MIMGU_mgv1a015129mg [Erythranthe guttata]
LYG010399	1.59	2.87	1.69	0.41	0.53	0.77	1.75324	0.539291	1.71565e-06	8.64311e-06	Superscaffold5:10714171-10723221:-	LYG010399	2;GO:0003824,molecular_function catalytic activity;GO:0050662,molecular_function coenzyme binding	NA	unnamed protein product [Coffea canephora]
LYG039333	2.07	2.24	1.72	0.5	0.88	0.76	1.40689	0.679754	1.80386e-06	9.05511e-06	unanchor23:1700880-1702835:-	LYG039333	2;GO:0003700,molecular_function DNA-binding transcription factor activity;GO:0006355,biological_process regulation of transcription, DNA-templated	NA	ethylene responsive factor [Capsicum chinense]
LYG034385	1.37	1.06	1.62	0.49	0.24	0.21	2.08077	-0.0983948	1.81332e-06	9.10028e-06	Superscaffold20:13807392-13811451:-	LYG034385	NA	NA	protein of unknown function DUF828 [Cynara cardunculus var. scolymus]
LYG008013	3.4	3.23	2.38	1.61	1.1	1.22	1.15088	1.59979	1.82279e-06	9.14316e-06	Superscaffold4:6501700-6506578:-	LYG008013	NA	NA	uncharacterized protein LOC105178499 [Sesamum indicum]
LYG019010	3.13	2.65	3.38	1.02	1.42	1.39	1.18579	1.20664	1.84168e-06	9.23323e-06	Superscaffold10:8580314-8586905:+	LYG019010	NA	NA	DUF724 domain-containing protein 3 [Sesamum indicum]
LYG002984	0.97	0.7	0.83	0.24	0.24	0.18	1.85888	0.0324413	1.8494e-06	9.26956e-06	Superscaffold1:47226157-47227885:+	LYG002984	2;GO:0016702,molecular_function oxidoreductase activity, acting on single donors with incorporation of molecular oxygen, incorporation of two atoms of oxygen;GO:0055114,biological_process oxidation-reduction process	NCED; 9-cis-epoxycarotenoid dioxygenase [EC:1.13.11.51]; K09840	probable 9-cis-epoxycarotenoid dioxygenase NCED5, chloroplastic [Sesamum indicum]
LYG040126	2.68	1.91	1.88	0.95	0.15	0.52	1.9501	0.227487	1.88451e-06	9.43354e-06	unanchor83:809406-810592:-	LYG040126	3;GO:0015267,molecular_function channel activity;GO:0016020,cellular_component membrane;GO:0055085,biological_process transmembrane transport	NA	aquaporin TIP1;3 [Olea europaea]
LYG030139	2.19	2.24	1.62	0.21	0.65	0.56	1.96574	-0.114022	1.88682e-06	9.44274e-06	Superscaffold17:7128813-7130224:+	LYG030139	NA	NA	uncharacterized protein LOC105178420 [Sesamum indicum]
LYG011878	1.49	1.26	1.73	0.31	0.45	0.66	1.56245	0.529577	1.90068e-06	9.50968e-06	Superscaffold6:4815851-4817519:+	LYG011878	NA	NA	rubisco accumulation factor 1, chloroplastic [Dorcoceras hygrometricum]
LYG006170	2.24	2.37	1.78	0.58	0.5	0.87	1.61666	0.353444	1.91017e-06	9.55475e-06	Superscaffold3:19819986-19831483:-	LYG006170	3;GO:0005515,molecular_function protein binding;GO:0005634,cellular_component nucleus;GO:0018024,molecular_function histone-lysine N-methyltransferase activity	SETD2; [histone H3]-dimethyl-L-lysine36 N-methyltransferase [EC:2.1.1.358]; K11423	histone-lysine N-methyltransferase ASHH3 [Sesamum indicum] >XP_011080199.1 histone-lysine N-methyltransferase ASHH3 [Sesamum indicum] >XP_011080200.1 histone-lysine N-methyltransferase ASHH3 [Sesamum indicum] >XP_011080202.1 histone-lysine N-methyltransferase ASHH3 [Sesamum indicum] >XP_020550173.1 histone-lysine N-methyltransferase ASHH3 [Sesamum indicum]
LYG013329	2.39	1.73	1.86	0.11	0.87	0.71	1.71508	0.773379	2.00229e-06	9.99777e-06	Superscaffold7:127396-131987:-	LYG013329	3;GO:0006520,biological_process cellular amino acid metabolic process;GO:0016491,molecular_function oxidoreductase activity;GO:0055114,biological_process oxidation-reduction process	GLUD1_2, gdhA; glutamate dehydrogenase (NAD(P)+) [EC:1.4.1.3]; K00261	glutamate dehydrogenase B [Sesamum indicum] >XP_020548750.1 glutamate dehydrogenase B [Sesamum indicum] >XP_020548751.1 glutamate dehydrogenase B [Sesamum indicum]
LYG018472	3.84	3.59	5.1	2.2	1.32	1.78	1.20036	1.49005	2.01874e-06	1.00722e-05	Superscaffold10:2028963-2033033:+	LYG018472	1;GO:0046983,molecular_function protein dimerization activity	NA	PREDICTED: transcription factor UNE12 [Erythranthe guttata] >EYU46514.1 hypothetical protein MIMGU_mgv1a010915mg [Erythranthe guttata]
LYG035128	9.24	7.18	6.38	2.97	3.64	3.37	1.12422	1.52689	2.03234e-06	1.0135e-05	Superscaffold21:3061536-3062303:+	LYG035128	NA	NA	hypothetical protein MANES_05G003500 [Manihot esculenta]
LYG036987	3.88	2.89	3.06	0.84	1.41	1.71	1.22292	1.35805	2.03552e-06	1.01483e-05	Superscaffold22:9964019-9968404:+	LYG036987	NA	NA	uncharacterized protein YGR130C-like isoform X1 [Sesamum indicum] >XP_011085294.1 uncharacterized protein YGR130C-like isoform X1 [Sesamum indicum]
LYG012401	17.92	17.71	12.36	5.24	7.78	6.99	1.18794	1.39749	2.03862e-06	1.01611e-05	Superscaffold6:11395049-11395598:-	LYG012401	NA	NA	uncharacterized protein LOC105645601 [Jatropha curcas]
LYG019850	2.95	3	2.4	1.27	0.53	1.42	1.31076	1.44439	2.06543e-06	1.02844e-05	Superscaffold10:29205145-29207048:+	LYG019850	NA	NA	PREDICTED: uncharacterized protein LOC107852325 [Capsicum annuum]
LYG036116	0.88	0.75	0.64	0	0.29	0.14	2.25785	-0.364639	2.10115e-06	1.04456e-05	Superscaffold21:22508159-22517471:+	LYG036116	1;GO:0005515,molecular_function protein binding	NA	unnamed protein product [Coffea canephora]
LYG041164	6.08	9.14	5.36	2.56	1.54	2.53	1.57342	0.765539	2.1655e-06	1.07474e-05	unanchor49:56106-56888:+	LYG041164	2;GO:0005743,cellular_component mitochondrial inner membrane;GO:0006850,biological_process mitochondrial pyruvate transmembrane transport	NA	mitochondrial pyruvate carrier 3-like [Sesamum indicum]
LYG025173	5.48	4.94	2.57	0.38	1.31	1.14	2.07383	0.100141	2.22991e-06	1.10393e-05	Superscaffold14:2896223-2900666:-	LYG025173	2;GO:0007017,biological_process microtubule-based process;GO:0030286,cellular_component dynein complex	NA	dynein light chain 2, cytoplasmic isoform X2 [Sesamum indicum]
LYG034364	6	8.46	3.87	2.17	2.31	1.64	1.5287	1.27465	2.28149e-06	1.12805e-05	Superscaffold20:13247378-13250614:-	LYG034364	1;GO:0046983,molecular_function protein dimerization activity	NA	transcription factor UNE12 [Sesamum indicum]
LYG009271	0.66	0.84	1.33	0.12	0.22	0.31	2.00653	0.136617	2.2988e-06	1.13604e-05	Superscaffold4:32408604-32414131:-	LYG009271	NA	NA	PREDICTED: NEDD8 ultimate buster 1 [Erythranthe guttata] >EYU38315.1 hypothetical protein MIMGU_mgv1a003960mg [Erythranthe guttata]
LYG005331	0.74	0.84	0.94	0.24	0.21	0.34	1.59579	0.296147	2.41337e-06	1.18968e-05	Superscaffold3:1235276-1237268:-	LYG005331	NA	NA	UPF0503 protein At3g09070, chloroplastic-like [Sesamum indicum]
LYG004012	0.53	0.6	0.38	0.06	0.16	0.11	2.0942	-0.276081	2.42396e-06	1.1946e-05	Superscaffold2:19575310-19579807:+	LYG004012	3;GO:0004842,molecular_function ubiquitin-protein transferase activity;GO:0005515,molecular_function protein binding;GO:0016567,biological_process protein ubiquitination	NA	U-box domain-containing protein 45 [Sesamum indicum]
LYG026814	0.61	0.87	0.86	0.31	0.2	0.09	1.97769	-0.010198	2.51299e-06	1.23632e-05	Superscaffold15:5045597-5050618:+	LYG026814	1;GO:0017119,cellular_component Golgi transport complex	NA	PREDICTED: conserved oligomeric Golgi complex subunit 8-like [Erythranthe guttata]
LYG011566	0.49	0.69	0.47	0.19	0.16	0.16	1.63699	0.375747	2.55063e-06	1.2539e-05	Superscaffold6:1247935-1257982:-	LYG011566	7;GO:0003676,molecular_function nucleic acid binding;GO:0003677,molecular_function DNA binding;GO:0003887,molecular_function DNA-directed DNA polymerase activity;GO:0006139,biological_process nucleobase-containing compound metabolic process;GO:0006260,biological_process DNA replication;GO:0006261,biological_process DNA-dependent DNA replication;GO:0008408,molecular_function 3'-5' exonuclease acti…	polA; DNA polymerase I [EC:2.7.7.7]; K02335	DNA polymerase I B, chloroplastic/mitochondrial [Sesamum indicum]
LYG013848	0.82	0.88	0.73	0.25	0.11	0.28	1.83625	-0.053937	2.58995e-06	1.27227e-05	Superscaffold7:6241138-6244454:+	LYG013848	1;GO:0005515,molecular_function protein binding	NA	PREDICTED: putative disease resistance protein RGA3 [Nicotiana attenuata] >OIT00994.1 putative disease resistance protein rga3 [Nicotiana attenuata]
LYG022227	2.46	3.09	3.34	1.08	1.48	1.52	1.06012	1.59513	2.61004e-06	1.28119e-05	Superscaffold12:10604540-10606226:-	LYG022227	4;GO:0005506,molecular_function iron ion binding;GO:0016705,molecular_function oxidoreductase activity, acting on paired donors, with incorporation or reduction of molecular oxygen;GO:0020037,molecular_function heme binding;GO:0055114,biological_process oxidation-reduction process	NA	cytochrome P450 71A6-like [Sesamum indicum]
LYG030558	11.78	13.13	7.69	3.97	4.03	2.25	1.62581	0.663621	2.73179e-06	1.33762e-05	Superscaffold17:16818577-16818784:+	LYG030558	NA	NA	unnamed protein product, partial [Vitis vinifera]
LYG015837	7.46	10.01	7.23	3.01	3.08	4.15	1.19919	1.25462	2.76666e-06	1.35369e-05	Superscaffold8:22963841-22966398:+	LYG015837	1;GO:0003723,molecular_function RNA binding	NA	PREDICTED: APO protein 2, chloroplastic isoform X2 [Cucumis sativus]
LYG026309	7.68	5.78	8.73	2.9	4.06	3.37	1.04321	1.89198	2.85998e-06	1.39658e-05	Superscaffold14:23898388-23905727:+	LYG026309	NA	NA	protein C2-DOMAIN ABA-RELATED 4 [Sesamum indicum]
LYG038315	6.62	5.28	6.64	2.31	1.89	3.39	1.21062	1.21859	2.91118e-06	1.42052e-05	Superscaffold23:18570943-18584429:+	LYG038315	2;GO:0003677,molecular_function DNA binding;GO:0005634,cellular_component nucleus	NA	PREDICTED: methyl-CpG-binding domain-containing protein 5-like [Ipomoea nil]
LYG012325	5.7	5.55	5.99	3.39	2.25	2.64	1.01695	1.60297	3.0602e-06	1.49029e-05	Superscaffold6:10187033-10192215:-	LYG012325	1;GO:0005515,molecular_function protein binding	NA	PREDICTED: uncharacterized protein LOC105956899 [Erythranthe guttata] >XP_012836263.1 PREDICTED: uncharacterized protein LOC105956899 [Erythranthe guttata] >EYU38327.1 hypothetical protein MIMGU_mgv1a013224mg [Erythranthe guttata]
LYG005161	0.79	0.77	0.89	0.32	0.34	0.3	1.29345	0.765677	3.12386e-06	1.51904e-05	Superscaffold2:37510671-37513890:-	LYG005161	1;GO:0046872,molecular_function metal ion binding	NA	zinc finger CCCH domain-containing protein 55 [Sesamum indicum] >XP_020547390.1 zinc finger CCCH domain-containing protein 55 [Sesamum indicum] >XP_020547391.1 zinc finger CCCH domain-containing protein 55 [Sesamum indicum]
LYG000447	2.7	2.43	2.08	0.83	0.81	0.7	1.55989	0.365488	3.21387e-06	1.55897e-05	Superscaffold1:4826604-4830367:-	LYG000447	NA	NA	protein ABA DEFICIENT 4, chloroplastic-like isoform X1 [Sesamum indicum]
LYG025828	1.16	0.64	0.99	0.21	0.3	0.31	1.68235	0.397518	3.24423e-06	1.57176e-05	Superscaffold14:11842113-11855390:+	LYG025828	NA	NA	pollen-specific leucine-rich repeat extensin-like protein 1 [Sesamum indicum]
LYG039563	2.36	1.52	1.89	0.62	0.49	0.89	1.44589	0.765811	3.27e-06	1.58308e-05	unanchor13:1230759-1233272:+	LYG039563	6;GO:0015979,biological_process photosynthesis;GO:0015995,biological_process chlorophyll biosynthetic process;GO:0016491,molecular_function oxidoreductase activity;GO:0046872,molecular_function metal ion binding;GO:0048529,molecular_function magnesium-protoporphyrin IX monomethyl ester (oxidative) cyclase activity;GO:0055114,biological_process oxidation-reduction process	E1.14.13.81, acsF, chlE; magnesium-protoporphyrin IX monomethyl ester (oxidative) cyclase [EC:1.14.13.81]; K04035	magnesium-protoporphyrin IX monomethyl ester [oxidative] cyclase, chloroplastic [Sesamum indicum]
LYG024981	7.3	4.61	5.88	2.59	2.65	2.91	1.06165	1.77462	3.51496e-06	1.69088e-05	Superscaffold14:816949-819472:-	LYG024981	NA	NA	ganglioside-induced differentiation-associated protein 2 [Sesamum indicum]
LYG005771	3.89	2.19	1.87	0.91	0.45	0.29	2.23114	-0.0815787	3.61685e-06	1.7382e-05	Superscaffold3:9227281-9241696:+	LYG005771	1;GO:0005509,molecular_function calcium ion binding	NA	calcineurin subunit B isoform X1 [Sesamum indicum]
LYG031451	1.33	1.2	1.32	0.18	0.68	0.28	1.68281	0.450095	3.75269e-06	1.7991e-05	Superscaffold18:5538530-5544697:-	LYG031451	3;GO:0003700,molecular_function DNA-binding transcription factor activity;GO:0006355,biological_process regulation of transcription, DNA-templated;GO:0043565,molecular_function sequence-specific DNA binding	NA	probable WRKY transcription factor 32 isoform X1 [Sesamum indicum]
LYG035633	2.6	2.55	3.1	0.97	0.74	0.82	1.65532	0.189181	3.77285e-06	1.80833e-05	Superscaffold21:14374984-14375891:+	LYG035633	NA	NA	early light-induced protein, chloroplastic [Arachis ipaensis]
LYG019796	6.16	8.79	4.54	2.19	1.43	2.48	1.60363	0.782246	3.80281e-06	1.8218e-05	Superscaffold10:28770649-28771024:-	LYG019796	NA	NA	hypothetical protein B456_001G276600 [Gossypium raimondii] >KJB11775.1 hypothetical protein B456_001G276700 [Gossypium raimondii] >KJB11776.1 hypothetical protein B456_001G276800 [Gossypium raimondii]
LYG034018	10.48	13.35	9.56	1.64	3.63	6.43	1.42605	1.85344	3.95493e-06	1.89009e-05	Superscaffold20:6186125-6188636:-	LYG034018	2;GO:0006801,biological_process superoxide metabolic process;GO:0046872,molecular_function metal ion binding	SOD1; superoxide dismutase, Cu-Zn family [EC:1.15.1.1]; K04565	RecName: Full=Superoxide dismutase [Cu-Zn] 2; AltName: Full=Allergen Ole e V; AltName: Allergen=Ole e 5 >CAD21706.2 Cu /Zn super-oxide dismutase [Olea europaea] >ABP58626.1 pollen allergen Ole e 5 [Olea europaea] >ABP58628.1 pollen allergen Ole e 5 [Olea europaea] >ABP58629.1 pollen allergen Ole e 5 [Olea europaea] >ABP58630.1 pollen allergen Ole e 5 [Olea europaea] >ABP58631.1 pollen allergen Ol…
LYG013288	2.27	2.37	3.33	0.97	0.76	0.88	1.56399	0.459761	4.01851e-06	1.91908e-05	Superscaffold6:31016934-31020737:+	LYG013288	1;GO:0004857,molecular_function enzyme inhibitor activity	NA	PREDICTED: 21 kDa protein-like [Erythranthe guttata] >EYU24974.1 hypothetical protein MIMGU_mgv1a014119mg [Erythranthe guttata]
LYG007338	0.76	1.71	1.5	0.41	0.07	0.31	2.28286	-0.32951	4.13032e-06	1.97009e-05	Superscaffold3:34803129-34805193:-	LYG007338	2;GO:0030001,biological_process metal ion transport;GO:0046872,molecular_function metal ion binding	NA	HMA domain-containing protein [Cephalotus follicularis]
LYG007724	4.56	2.85	3.23	1.49	1.68	1.85	1.01559	2.06662	4.16174e-06	1.98142e-05	Superscaffold4:3120686-3122401:+	LYG007724	NA	NA	pentatricopeptide repeat-containing protein At5g64320, mitochondrial [Sesamum indicum]
LYG020999	2.83	3.23	1.98	0.72	1.41	1.12	1.23266	1.57865	4.17358e-06	1.9864e-05	Superscaffold11:18955203-18957233:-	LYG020999	4;GO:0005506,molecular_function iron ion binding;GO:0016705,molecular_function oxidoreductase activity, acting on paired donors, with incorporation or reduction of molecular oxygen;GO:0020037,molecular_function heme binding;GO:0055114,biological_process oxidation-reduction process	NA	cytochrome P450 81E8-like [Sesamum indicum]
LYG019100	4.71	4.98	3.33	1.06	2.35	0.8	1.56905	1.10054	4.24308e-06	2.01899e-05	Superscaffold10:9759877-9776668:+	LYG019100	5;GO:0003677,molecular_function DNA binding;GO:0003700,molecular_function DNA-binding transcription factor activity;GO:0005634,cellular_component nucleus;GO:0006355,biological_process regulation of transcription, DNA-templated;GO:0046983,molecular_function protein dimerization activity	NA	MADS-box transcription factor 23-like [Sesamum indicum] >XP_020551897.1 MADS-box transcription factor 23-like [Sesamum indicum] >XP_020551898.1 MADS-box transcription factor 23-like [Sesamum indicum] >XP_020551899.1 MADS-box transcription factor 23-like [Sesamum indicum]
LYG024218	5.77	8.57	6.82	2.35	3.47	2.46	1.29634	0.988582	4.29903e-06	2.04315e-05	Superscaffold13:20994133-20995667:+	LYG024218	NA	NA	PREDICTED: uncharacterized protein LOC104811904 [Tarenaya hassleriana]
LYG034118	4.46	3.44	5.22	1.63	1.89	0.72	1.60095	0.65379	4.31392e-06	2.04973e-05	Superscaffold20:7401474-7401978:-	LYG034118	1;GO:0004857,molecular_function enzyme inhibitor activity	NA	PREDICTED: cell wall / vacuolar inhibitor of fructosidase 1-like [Erythranthe guttata] >EYU19077.1 hypothetical protein MIMGU_mgv1a015091mg [Erythranthe guttata]
LYG016378	0.8	0.76	0.98	0.2	0.21	0.31	1.71834	0.0586044	4.38758e-06	2.08323e-05	Superscaffold8:28474071-28478451:+	LYG016378	3;GO:0003743,molecular_function translation initiation factor activity;GO:0005737,cellular_component cytoplasm;GO:0005852,cellular_component eukaryotic translation initiation factor 3 complex	EIF3D; translation initiation factor 3 subunit D; K03251	eukaryotic translation initiation factor 3 subunit D-like [Sesamum indicum]
LYG040100	1.69	2.33	1.87	1.07	0.73	0.81	1.13065	1.40787	4.41952e-06	2.09688e-05	unanchor83:480288-482073:-	LYG040100	1;GO:0046983,molecular_function protein dimerization activity	NA	unnamed protein product [Coffea canephora]
LYG018313	2.13	2.65	1.82	0.79	1.22	0.96	1.0877	1.65704	4.54405e-06	2.14873e-05	Superscaffold10:398080-401514:-	LYG018313	NA	NA	LOW QUALITY PROTEIN: pentatricopeptide repeat-containing protein At3g62470, mitochondrial-like [Sesamum indicum]
LYG026900	1.94	1.21	1.66	0.4	0.7	0.39	1.62088	0.450885	4.69833e-06	2.21637e-05	Superscaffold15:6542386-6544040:+	LYG026900	3;GO:0016021,cellular_component integral component of membrane;GO:0022857,molecular_function transmembrane transporter activity;GO:0055085,biological_process transmembrane transport	NA	PREDICTED: probable inorganic phosphate transporter 1-9 [Cucumis sativus] >KGN55537.1 hypothetical protein Csa_4G664440 [Cucumis sativus]
LYG013179	1.8	1.91	1.1	0.48	0.6	0.21	1.86206	0.165603	5.05612e-06	2.37436e-05	Superscaffold6:29130901-29132717:+	LYG013179	2;GO:0003824,molecular_function catalytic activity;GO:0005992,biological_process trehalose biosynthetic process	otsB; trehalose 6-phosphate phosphatase [EC:3.1.3.12]; K01087	probable trehalose-phosphate phosphatase C isoform X2 [Sesamum indicum]
LYG011170	2.16	1.95	1.91	0.25	0.57	0.93	1.64843	0.27286	5.10903e-06	2.39693e-05	Superscaffold5:26945148-26948502:+	LYG011170	1;GO:0043565,molecular_function sequence-specific DNA binding	NA	PREDICTED: translin-associated protein X [Erythranthe guttata]
LYG022288	1.26	1.04	1.21	0.17	0.39	0.42	1.72439	0.0588167	5.13264e-06	2.40629e-05	Superscaffold12:11798014-11802350:-	LYG022288	3;GO:0004672,molecular_function protein kinase activity;GO:0005524,molecular_function ATP binding;GO:0006468,biological_process protein phosphorylation	NA	PREDICTED: probable serine/threonine-protein kinase NAK isoform X1 [Nicotiana sylvestris]
LYG002647	2.38	2.14	2.63	0	1.04	0.45	2.12992	-0.347006	5.2851e-06	2.47189e-05	Superscaffold1:43875678-43876137:-	LYG002647	3;GO:0009055,molecular_function electron transfer activity;GO:0015035,molecular_function protein disulfide oxidoreductase activity;GO:0045454,biological_process cell redox homeostasis	NA	PREDICTED: glutaredoxin-C9-like [Ipomoea nil]
LYG016480	5.7	4.11	6.97	2.52	2.52	2.33	1.13422	1.62032	5.38564e-06	2.51713e-05	Superscaffold8:29441195-29443802:-	LYG016480	1;GO:0016787,molecular_function hydrolase activity	NA	HAD-like domain-containing protein [Cynara cardunculus var. scolymus]
LYG038220	1.05	0.7	0.53	0.17	0.07	0.25	2.09872	-0.192096	5.42181e-06	2.53223e-05	Superscaffold23:17493240-17495026:-	LYG038220	1;GO:0046983,molecular_function protein dimerization activity	NA	MYC2 trancriptor [Camellia sinensis]
LYG025907	2.27	1.84	1.58	1.02	0.81	0.88	1.01917	1.72532	5.45074e-06	2.54451e-05	Superscaffold14:13292773-13299106:-	LYG025907	1;GO:0003723,molecular_function RNA binding	NA	LOW QUALITY PROTEIN: CRS2-associated factor 1, chloroplastic [Sesamum indicum]
LYG008478	1.01	1.01	0.96	0.28	0.55	0.32	1.30691	0.831111	5.45877e-06	2.54708e-05	Superscaffold4:13493444-13502408:-	LYG008478	NA	NA	beta-arabinofuranosyltransferase RAY1 isoform X2 [Sesamum indicum]
LYG027820	3.02	2.72	1.67	0.38	0.66	1	1.74052	0.331391	5.56457e-06	2.59215e-05	Superscaffold15:25338430-25339308:+	LYG027820	NA	NA	auxin-induced in root cultures protein 12 [Sesamum indicum]
LYG000750	0.39	0.42	0.3	0	0.15	0.08	2.09953	-0.276369	5.7017e-06	2.64979e-05	Superscaffold1:9747079-9755854:-	LYG000750	1;GO:0046872,molecular_function metal ion binding	NA	unnamed protein product [Coffea canephora]
LYG026794	2.27	2.4	2.02	0.63	0.27	0.95	1.74407	0.0724419	5.77683e-06	2.68091e-05	Superscaffold15:4687819-4688906:-	LYG026794	NA	HSP20; HSP20 family protein; K13993	PREDICTED: small heat shock protein, chloroplastic-like isoform X2 [Nelumbo nucifera]
LYG001816	1.35	1.55	1.2	0.66	0.64	0.66	1.01587	1.4605	5.81791e-06	2.6987e-05	Superscaffold1:34085241-34118866:+	LYG001816	4;GO:0000287,molecular_function magnesium ion binding;GO:0004427,molecular_function inorganic diphosphatase activity;GO:0005737,cellular_component cytoplasm;GO:0006796,biological_process phosphate-containing compound metabolic process	RFC3_5; replication factor C subunit 3/5; K10756	hypothetical protein F511_29058 [Dorcoceras hygrometricum]
LYG020281	1.43	1.52	1	0.14	0.36	0.47	1.88528	-0.0989569	5.83504e-06	2.70537e-05	Superscaffold11:4606634-4608984:-	LYG020281	3;GO:0003700,molecular_function DNA-binding transcription factor activity;GO:0006351,biological_process transcription, DNA-templated;GO:0009742,biological_process brassinosteroid mediated signaling pathway	BZR1_2; brassinosteroid resistant 1/2; K14503	protein BRASSINAZOLE-RESISTANT 1 [Sesamum indicum]
LYG036866	3.38	4.36	4.65	0.64	1.01	2.24	1.55713	0.668218	5.99827e-06	2.77652e-05	Superscaffold22:7843122-7843768:+	LYG036866	1;GO:0003677,molecular_function DNA binding	NA	homeobox-leucine zipper protein ATHB-52-like [Sesamum indicum]
LYG029241	0.92	1.08	0.79	0.36	0.32	0.25	1.53922	0.354354	6.16478e-06	2.84888e-05	Superscaffold16:22922672-22934587:+	LYG029241	3;GO:0004672,molecular_function protein kinase activity;GO:0005524,molecular_function ATP binding;GO:0006468,biological_process protein phosphorylation	NA	uncharacterized protein At3g49720 [Sesamum indicum] >XP_020551757.1 uncharacterized protein At3g49720 [Sesamum indicum]
LYG016176	9.4	7.59	9.14	2.76	1.8	3.92	1.53292	0.342106	6.32674e-06	2.92099e-05	Superscaffold8:26371651-26372357:-	LYG016176	NA	NA	unknown [Lotus japonicus]
LYG009286	0.72	1.38	1.35	0.15	0.36	0.39	1.84674	0.149658	6.424e-06	2.96451e-05	Superscaffold4:32613269-32619413:+	LYG009286	NA	NA	Amino acid transporter [Macleaya cordata]
LYG021469	2.66	2.39	1.19	0.13	0.35	0.61	2.32471	-0.439325	6.44467e-06	2.97196e-05	Superscaffold11:28780746-28781334:-	LYG021469	5;GO:0004864,molecular_function protein phosphatase inhibitor activity;GO:0006952,biological_process defense response;GO:0009738,biological_process abscisic acid-activated signaling pathway;GO:0010427,molecular_function abscisic acid binding;GO:0038023,molecular_function signaling receptor activity	NA	unnamed protein product [Coffea canephora]
LYG018177	0.85	0.54	0.98	0.29	0.21	0.26	1.57911	0.550275	6.76275e-06	3.10992e-05	Superscaffold9:27927731-27934846:+	LYG018177	5;GO:0004672,molecular_function protein kinase activity;GO:0004842,molecular_function ubiquitin-protein transferase activity;GO:0005524,molecular_function ATP binding;GO:0006468,biological_process protein phosphorylation;GO:0016567,biological_process protein ubiquitination	NA	U-box domain-containing protein 33 [Sesamum indicum]
LYG016293	2.1	1.86	2.02	0.52	1.08	1.03	1.10288	1.37397	6.82353e-06	3.13349e-05	Superscaffold8:27554318-27558123:+	LYG016293	NA	NA	scarecrow-like protein 13 [Sesamum indicum]
LYG017302	2.54	2.84	2.24	1.15	1.07	0.56	1.42586	0.636276	6.8888e-06	3.16125e-05	Superscaffold9:10692253-10700061:-	LYG017302	3;GO:0003735,molecular_function structural constituent of ribosome;GO:0005840,cellular_component ribosome;GO:0006412,biological_process translation	RP-L3, MRPL3, rplC; large subunit ribosomal protein L3; K02906	50S ribosomal protein L3, chloroplastic-like [Sesamum indicum]
LYG029152	3.49	3.23	2.54	1.21	1.22	1.2	1.28726	0.758293	6.90369e-06	3.16661e-05	Superscaffold16:21505758-21514816:-	LYG029152	1;GO:0006888,biological_process endoplasmic reticulum to Golgi vesicle-mediated transport	SEC31; protein transport protein SEC31; K14005	protein transport protein SEC31 homolog B [Sesamum indicum]
LYG005848	0.48	0.43	0.31	0.1	0.14	0.12	1.70384	0.0462245	7.07697e-06	3.24232e-05	Superscaffold3:11326088-11330105:+	LYG005848	1;GO:0043531,molecular_function ADP binding	NA	putative late blight resistance protein homolog R1A-3 [Sesamum indicum]
LYG002821	12.59	11.99	8.53	2.79	5.95	3.83	1.32324	1.11963	7.20742e-06	3.29826e-05	Superscaffold1:45642154-45642653:+	LYG002821	4;GO:0009523,cellular_component photosystem II;GO:0009654,cellular_component photosystem II oxygen evolving complex;GO:0015979,biological_process photosynthesis;GO:0042651,cellular_component thylakoid membrane	psbR; photosystem II 10kDa protein; K03541	hypothetical protein CDL15_Pgr013253 [Punica granatum]
LYG004054	1.68	1.15	1.74	0.58	0.68	0.67	1.18578	1.2073	7.31061e-06	3.34033e-05	Superscaffold2:20631869-20638152:+	LYG004054	NA	NA	PREDICTED: paramyosin [Erythranthe guttata] >EYU30609.1 hypothetical protein MIMGU_mgv1a002373mg [Erythranthe guttata]
LYG019220	6.09	4.07	4.91	2.41	1.13	1.12	1.66393	0.39893	7.44204e-06	3.39696e-05	Superscaffold10:11236561-11237501:+	LYG019220	1;GO:0009512,cellular_component cytochrome b6f complex	NA	uncharacterized protein LOC105169591 [Sesamum indicum]
LYG024648	2.65	3.1	3	1	1.59	0.94	1.25407	0.854568	7.7462e-06	3.53089e-05	Superscaffold13:26385447-26386269:+	LYG024648	NA	NA	unnamed protein product [Coffea canephora]
LYG021049	6.35	8.7	6.37	3.13	3.86	2.96	1.05538	1.52065	8.11339e-06	3.69229e-05	Superscaffold11:20405715-20411590:+	LYG021049	NA	HSP20; HSP20 family protein; K13993	putative small heat shock protein [Olea europaea]
LYG005602	4.22	8.26	8.09	2.95	2.43	2.23	1.39456	1.14299	8.2455e-06	3.75069e-05	Superscaffold3:5126148-5129819:-	LYG005602	NA	NA	unknown [Lotus japonicus]
LYG032418	1.75	2.84	4.2	0.87	0.65	0.75	1.89802	0.200072	8.44069e-06	3.83594e-05	Superscaffold19:1579745-1581349:-	LYG032418	NA	NA	PREDICTED: uncharacterized protein LOC109156885 [Ipomoea nil]
LYG029716	3.76	4.84	5.15	1.72	2.49	1.3	1.27669	1.0311	8.45961e-06	3.84365e-05	Superscaffold17:1964068-1966154:-	LYG029716	NA	NA	hypothetical protein MIMGU_mgv1a022871mg [Erythranthe guttata]
LYG014141	1.33	1.11	1.33	0.34	0.47	0.52	1.42248	0.396994	8.56275e-06	3.88514e-05	Superscaffold7:10421373-10425461:+	LYG014141	NA	NA	protein WVD2-like 4 isoform X1 [Sesamum indicum]
LYG006554	1.77	1.1	1.11	0.07	0.32	0.49	2.00696	-0.176689	9.0382e-06	4.08677e-05	Superscaffold3:25599674-25604683:-	LYG006554	NA	NA	PREDICTED: uncharacterized protein LOC105953963 [Erythranthe guttata] >EYU40934.1 hypothetical protein MIMGU_mgv1a010311mg [Erythranthe guttata]
LYG003496	2.35	1.49	1.64	0.57	0.74	0.65	1.41055	0.680941	9.17199e-06	4.14346e-05	Superscaffold2:7184751-7186094:+	LYG003496	NA	NA	sufE-like protein 1, chloroplastic/mitochondrial [Sesamum indicum]
LYG015868	2.51	4.05	2.77	1.34	0.89	1.37	1.31898	1.00266	9.57059e-06	4.30873e-05	Superscaffold8:23321549-23322626:-	LYG015868	6;GO:0004553,molecular_function hydrolase activity, hydrolyzing O-glycosyl compounds;GO:0005618,cellular_component cell wall;GO:0005975,biological_process carbohydrate metabolic process;GO:0006073,biological_process cellular glucan metabolic process;GO:0016762,molecular_function xyloglucan:xyloglucosyl transferase activity;GO:0048046,cellular_component apoplast	TCH4; xyloglucan:xyloglucosyl transferase TCH4 [EC:2.4.1.207]; K14504	xyloglucan endotransglycosylase/hydrolase 1 [Neolamarckia cadamba] >AGI42455.1 xyloglucan endotransglycosylase/hydrolase [Neolamarckia cadamba] >AGI42463.1 xyloglucan endotransglycosylase/hydrolase [Neolamarckia cadamba]
LYG008074	2.98	2.38	1.91	1.15	1.14	1.14	1.02023	1.66826	9.68295e-06	4.35733e-05	Superscaffold4:7374476-7381465:-	LYG008074	1;GO:0005515,molecular_function protein binding	NA	WD repeat-containing protein 26-like isoform X1 [Sesamum indicum] >XP_011100493.1 WD repeat-containing protein 26-like isoform X1 [Sesamum indicum] >XP_011100495.1 WD repeat-containing protein 26-like isoform X1 [Sesamum indicum] >XP_011100497.1 WD repeat-containing protein 26-like isoform X1 [Sesamum indicum] >XP_020555032.1 WD repeat-containing protein 26-like isoform X1 [Sesamum indicum]
LYG009646	1.7	2.04	2.62	0.61	0.74	1.05	1.33196	0.844512	9.70488e-06	4.3662e-05	Superscaffold5:2695179-2700670:+	LYG009646	NA	NA	unnamed protein product [Coffea canephora]
LYG032963	0.6	0.51	0.47	0.2	0.21	0.22	1.24987	0.732557	1.00168e-05	4.49732e-05	Superscaffold19:11561925-11575899:+	LYG032963	3;GO:0015986,biological_process ATP synthesis coupled proton transport;GO:0045261,cellular_component proton-transporting ATP synthase complex, catalytic core F(1);GO:0046933,molecular_function proton-transporting ATP synthase activity, rotational mechanism	NA	uncharacterized protein LOC105157351 isoform X1 [Sesamum indicum]
LYG007808	10.1	8.57	7.37	3.96	2.89	4.91	1.0737	1.50612	1.01155e-05	4.53852e-05	Superscaffold4:4019249-4020030:-	LYG007808	NA	NA	uncharacterized protein LOC105167853 [Sesamum indicum]
LYG036313	0.22	0.24	0.36	0.09	0.05	0.11	1.64237	0.329833	1.04045e-05	4.66184e-05	Superscaffold22:1488974-1526750:+	LYG036313	4;GO:0000148,cellular_component 1,3-beta-D-glucan synthase complex;GO:0003843,molecular_function 1,3-beta-D-glucan synthase activity;GO:0006075,biological_process (1->3)-beta-D-glucan biosynthetic process;GO:0016020,cellular_component membrane	NA	PREDICTED: callose synthase 7-like [Erythranthe guttata]
LYG033330	0.81	1.1	1.43	0.24	0.46	0.25	1.74369	0.200647	1.09832e-05	4.9033e-05	Superscaffold19:21585366-21589801:-	LYG033330	NA	NA	uncharacterized protein LOC105172763 [Sesamum indicum] >XP_011069374.1 uncharacterized protein LOC105155201 [Sesamum indicum]
LYG000492	0.96	1.46	0.82	0.38	0.05	0.33	2.04051	-0.0538804	1.09939e-05	4.90695e-05	Superscaffold1:5598789-5601783:-	LYG000492	2;GO:0004190,molecular_function aspartic-type endopeptidase activity;GO:0006508,biological_process proteolysis	NA	aspartic proteinase Asp1 [Sesamum indicum]
LYG010375	3.98	3.98	5.52	1.7	2.13	2.21	1.09545	1.32346	1.1085e-05	4.94426e-05	Superscaffold5:10468054-10468945:+	LYG010375	1;GO:0005515,molecular_function protein binding	NA	unnamed protein product [Coffea canephora]
LYG008401	1.17	0.12	1.82	0	0.19	0	3.82595	-0.64657	1.12467e-05	5.00845e-05	Superscaffold4:12089456-12098661:-	LYG008401	1;GO:0003824,molecular_function catalytic activity	ADCL; 4-amino-4-deoxychorismate lyase [EC:4.1.3.38]; K18482	PREDICTED: LOW QUALITY PROTEIN: D-amino-acid transaminase, chloroplastic-like [Solanum pennellii]
LYG011315	2.28	3.42	2.93	1.11	1.3	1.55	1.05825	1.45278	1.13471e-05	5.04863e-05	Superscaffold5:29944905-29948191:-	LYG011315	NA	NA	PREDICTED: ACT domain-containing protein ACR4-like [Nicotiana tabacum]
LYG010063	0.61	0.57	0.29	0.2	0.05	0.06	2.22062	-0.274695	1.16179e-05	5.15862e-05	Superscaffold5:7112132-7116748:+	LYG010063	NA	NA	myosin heavy chain, striated muscle [Sesamum indicum]
LYG039717	1.28	1.09	1.28	0.51	0.54	0.41	1.2691	0.689285	1.17931e-05	5.23054e-05	unanchor71:498655-505344:-	LYG039717	1;GO:0046983,molecular_function protein dimerization activity	NA	transcription factor BIM1 isoform X1 [Sesamum indicum]
LYG026258	0.53	0.92	0.45	0.12	0.08	0.24	1.9878	-0.0254286	1.18897e-05	5.27218e-05	Superscaffold14:23025632-23028125:-	LYG026258	2;GO:0004252,molecular_function serine-type endopeptidase activity;GO:0006508,biological_process proteolysis	NA	subtilisin-like protease SBT1.7 isoform X2 [Sesamum indicum] >XP_020554900.1 subtilisin-like protease SBT1.7 isoform X1 [Sesamum indicum]
LYG010834	1.76	2.34	2.58	0.36	0.7	1.01	1.5827	0.329413	1.19273e-05	5.28768e-05	Superscaffold5:17602828-17606582:-	LYG010834	3;GO:0006826,biological_process iron ion transport;GO:0006879,biological_process cellular iron ion homeostasis;GO:0008199,molecular_function ferric iron binding	NA	PREDICTED: ferritin isoform X1 [Solanum tuberosum]
LYG019224	1.98	1.62	1.92	0.67	0.33	0.58	1.7354	-0.0536417	1.21612e-05	5.38531e-05	Superscaffold10:11273266-11275721:-	LYG019224	2;GO:0019825,molecular_function oxygen binding;GO:0020037,molecular_function heme binding	NA	non-symbiotic hemoglobin 1 [Sesamum indicum]
LYG018354	3.1	4.28	3.2	1.23	1.54	1.92	1.10054	1.26603	1.23034e-05	5.44586e-05	Superscaffold10:766827-770945:-	LYG018354	2;GO:0004488,molecular_function methylenetetrahydrofolate dehydrogenase (NADP+) activity;GO:0055114,biological_process oxidation-reduction process	NA	bifunctional protein FolD 2 [Sesamum indicum]
LYG023220	0.45	0.43	0.4	0.11	0.12	0.12	1.81371	-0.293341	1.25943e-05	5.56835e-05	Superscaffold13:2071487-2080791:+	LYG023220	2;GO:0003682,molecular_function chromatin binding;GO:0008168,molecular_function methyltransferase activity	DNMT1, dcm; DNA (cytosine-5)-methyltransferase 1 [EC:2.1.1.37]; K00558	DNA (cytosine-5)-methyltransferase CMT3 [Sesamum indicum]
LYG001681	0.55	0.46	0.6	0	0.22	0.15	1.96817	-0.276831	1.28364e-05	5.66778e-05	Superscaffold1:32122872-32128031:+	LYG001681	3;GO:0005524,molecular_function ATP binding;GO:0016020,cellular_component membrane;GO:0016887,molecular_function ATPase activity	NA	PREDICTED: ABC transporter G family member 11 [Ipomoea nil]
LYG011393	0.43	0.57	0.41	0.19	0.21	0.11	1.4351	0.570431	1.31755e-05	5.81101e-05	Superscaffold5:31396659-31430070:-	LYG011393	3;GO:0005524,molecular_function ATP binding;GO:0016301,molecular_function kinase activity;GO:0016310,biological_process phosphorylation	NA	alpha-glucan water dikinase, chloroplastic [Sesamum indicum] >XP_011086611.1 alpha-glucan water dikinase, chloroplastic [Sesamum indicum] >XP_020551663.1 alpha-glucan water dikinase, chloroplastic [Sesamum indicum]
LYG029871	0.38	0.53	0.51	0.18	0.11	0.22	1.40413	0.57792	1.35734e-05	5.96916e-05	Superscaffold17:3659343-3673416:-	LYG029871	8;GO:0003924,molecular_function GTPase activity;GO:0005524,molecular_function ATP binding;GO:0005525,molecular_function GTP binding;GO:0007264,biological_process small GTPase mediated signal transduction;GO:0016021,cellular_component integral component of membrane;GO:0016887,molecular_function ATPase activity;GO:0042626,molecular_function ATPase activity, coupled to transmembrane movement of subs…	ABCB1, CD243; ATP-binding cassette, subfamily B (MDR/TAP), member 1 [EC:7.6.2.2]; K05658	LOW QUALITY PROTEIN: ABC transporter B family member 13 [Sesamum indicum]
LYG016158	8.46	9.41	7.23	4.77	3.23	3.48	1.08542	1.30383	1.36161e-05	5.98527e-05	Superscaffold8:26235233-26238556:+	LYG016158	NA	NA	PREDICTED: uncharacterized protein LOC102602677 [Solanum tuberosum]
LYG012412	1.11	0.81	0.68	0.36	0.27	0.39	1.28217	0.969021	1.38412e-05	6.08013e-05	Superscaffold6:11547624-11558958:-	LYG012412	3;GO:0005643,cellular_component nuclear pore;GO:0006913,biological_process nucleocytoplasmic transport;GO:0017056,molecular_function structural constituent of nuclear pore	NUP98, ADAR2, NUP116; nuclear pore complex protein Nup98-Nup96; K14297	PREDICTED: nuclear pore complex protein NUP98A [Vitis vinifera]
LYG031239	1.58	1.79	2.4	0.65	0.99	0.58	1.32949	0.85384	1.43371e-05	6.27006e-05	Superscaffold18:2637472-2640677:+	LYG031239	3;GO:0004222,molecular_function metalloendopeptidase activity;GO:0005524,molecular_function ATP binding;GO:0006508,biological_process proteolysis	NA	PREDICTED: ATP-dependent zinc metalloprotease FTSH 8, mitochondrial isoform X1 [Elaeis guineensis]
LYG013038	0.52	0.45	0.65	0.03	0.24	0.12	1.93681	-0.209646	1.49008e-05	6.50216e-05	Superscaffold6:26217114-26220830:-	LYG013038	1;GO:0046983,molecular_function protein dimerization activity	NA	transcription factor LHW [Sesamum indicum]
LYG007319	1.99	2.04	2	1.25	0.87	0.6	1.12741	1.32168	1.49837e-05	6.53547e-05	Superscaffold3:34657629-34661975:-	LYG007319	NA	NA	small G protein signaling modulator 1 isoform X2 [Sesamum indicum]
LYG019856	5.45	7.56	4.3	2.5	1.48	3.11	1.22142	1.69611	1.5405e-05	6.71327e-05	Superscaffold10:29221312-29223321:-	LYG019856	NA	NA	PREDICTED: uncharacterized protein LOC105767078 [Gossypium raimondii]
LYG021243	1.85	2.43	2.22	1.17	0.97	0.73	1.1488	1.08646	1.54684e-05	6.73941e-05	Superscaffold11:25440732-25442608:+	LYG021243	NA	NA	protein ECERIFERUM 26-like [Sesamum indicum]
LYG005872	3.17	3.81	3.23	1.21	1.82	1.58	1.07801	1.15692	1.55835e-05	6.78506e-05	Superscaffold3:12183919-12185393:-	LYG005872	NA	NA	transcription factor MYBS3 [Herrania umbratica]
LYG013350	0.98	1.22	1	0.48	0.38	0.33	1.37361	0.45066	1.65579e-05	7.17448e-05	Superscaffold7:354875-358781:+	LYG013350	NA	NA	protein trichome birefringence [Sesamum indicum]
LYG022048	2.6	1.81	2.22	0.63	0.86	0.74	1.49789	0.320359	1.65724e-05	7.1792e-05	Superscaffold12:7494348-7503415:+	LYG022048	NA	NA	ribosome biogenesis protein TSR3 homolog isoform X1 [Sesamum indicum]
LYG029832	1.53	1.75	0.99	0.53	0.7	0.4	1.33226	1.08755	1.67031e-05	7.23422e-05	Superscaffold17:3263993-3270642:+	LYG029832	NA	CRY1; cryptochrome 1; K12118	cryptochrome 1 family protein [Populus trichocarpa] >EEE94375.1 cryptochrome 1 family protein [Populus trichocarpa]
LYG022367	2.96	3.81	2.84	1.1	1.85	1.46	1.05777	1.38554	1.67627e-05	7.25619e-05	Superscaffold12:13803093-13822678:+	LYG022367	2;GO:0003677,molecular_function DNA binding;GO:0006355,biological_process regulation of transcription, DNA-templated	NA	NAC transcription factor 29-like isoform X3 [Sesamum indicum]
LYG029822	3.43	4.32	3.36	1.83	1.99	1.5	1.01596	1.36498	1.7177e-05	7.40857e-05	Superscaffold17:3171654-3174477:+	LYG029822	NA	NA	uncharacterized protein LOC105158952 [Sesamum indicum]
LYG023383	5.35	4.51	6.64	2.39	2.24	1.67	1.34886	0.616804	1.74662e-05	7.53002e-05	Superscaffold13:4137258-4138963:-	LYG023383	3;GO:0003735,molecular_function structural constituent of ribosome;GO:0005840,cellular_component ribosome;GO:0006412,biological_process translation	RP-L35e, RPL35; large subunit ribosomal protein L35e; K02918	unnamed protein product [Coffea canephora]
LYG039901	2.12	1.98	2	0.73	0.98	0.24	1.61582	0.321131	1.82174e-05	7.8282e-05	unanchor55:1173622-1175470:+	LYG039901	NA	NA	REF/SRPP-like protein At1g67360 isoform X1 [Sesamum indicum]
LYG034741	1.62	1.88	1.29	0.25	0.75	0.56	1.52089	0.37541	1.85511e-05	7.9664e-05	Superscaffold20:22382731-22387890:-	LYG034741	1;GO:0003723,molecular_function RNA binding	NA	RGG repeats nuclear RNA binding protein A isoform X1 [Sesamum indicum]
LYG006177	4.08	4.71	2.81	1.37	1.93	1.79	1.11797	1.38653	1.87679e-05	8.056e-05	Superscaffold3:19972744-19977422:-	LYG006177	3;GO:0003676,molecular_function nucleic acid binding;GO:0003723,molecular_function RNA binding;GO:0046872,molecular_function metal ion binding	NA	zinc finger CCCH domain-containing protein 44-like [Sesamum indicum]
LYG021236	2.35	3.39	2.24	0.72	1.19	1.25	1.26133	0.929884	1.89794e-05	8.1379e-05	Superscaffold11:25310303-25321639:-	LYG021236	NA	NA	Werner Syndrome-like exonuclease isoform X1 [Sesamum indicum]
LYG002395	1.95	2.45	2.17	1.2	0.77	0.81	1.20947	0.855154	1.93123e-05	8.26806e-05	Superscaffold1:41211489-41214301:-	LYG002395	NA	NA	uncharacterized protein LOC105166323 [Sesamum indicum]
LYG002037	0.91	0.51	0.49	0.23	0.2	0.23	1.46913	0.716774	1.99206e-05	8.50635e-05	Superscaffold1:37174764-37198930:+	LYG002037	4;GO:0005524,molecular_function ATP binding;GO:0016301,molecular_function kinase activity;GO:0016310,biological_process phosphorylation;GO:2001070,molecular_function starch binding	NA	phosphoglucan, water dikinase, chloroplastic [Sesamum indicum]
LYG001179	2.25	2.29	3.51	0.52	0.73	1.26	1.5815	0.373671	2.03686e-05	8.68639e-05	Superscaffold1:21525739-21526834:-	LYG001179	1;GO:0009055,molecular_function electron transfer activity	NA	PREDICTED: cucumber peeling cupredoxin-like [Erythranthe guttata] >EYU21648.1 hypothetical protein MIMGU_mgv1a013921mg [Erythranthe guttata]
LYG019811	34.87	45.03	16.14	8.05	7.84	17.54	1.45917	2.96915	2.03797e-05	8.68923e-05	Superscaffold10:28813618-28814225:-	LYG019811	NA	NA	BnaAnng36730D [Brassica napus]
LYG003681	2.03	1.62	1.3	0.58	0.69	0.79	1.18571	1.02533	2.06206e-05	8.78623e-05	Superscaffold2:10391696-10396704:-	LYG003681	3;GO:0005509,molecular_function calcium ion binding;GO:0005515,molecular_function protein binding;GO:0005525,molecular_function GTP binding	EHD1; EH domain-containing protein 1; K12483	EH domain-containing protein 1 [Sesamum indicum]
LYG008246	2.48	2.81	2.45	1.49	1.06	0.87	1.14485	0.99057	2.08278e-05	8.86496e-05	Superscaffold4:9783234-9806371:+	LYG008246	NA	TR1; tropinone reductase I [EC:1.1.1.206]; K08081	hypothetical protein Ccrd_014668 [Cynara cardunculus var. scolymus]
LYG037852	1.3	1.97	1.58	0.67	0.41	0.87	1.2461	1.07079	2.22009e-05	9.43106e-05	Superscaffold23:12543320-12547496:+	LYG037852	NA	NA	PREDICTED: probable zinc metallopeptidase EGY3, chloroplastic [Ipomoea nil]
LYG020022	3.7	4.15	4.55	1.73	1.34	2.47	1.08836	1.18089	2.22718e-05	9.45917e-05	Superscaffold11:1692452-1693822:-	LYG020022	5;GO:0005509,molecular_function calcium ion binding;GO:0009523,cellular_component photosystem II;GO:0009654,cellular_component photosystem II oxygen evolving complex;GO:0015979,biological_process photosynthesis;GO:0019898,cellular_component extrinsic component of membrane	NA	psbP domain-containing protein 4, chloroplastic [Sesamum indicum]
LYG003723	0.56	0.87	0.6	0.16	0.24	0.12	1.90567	-0.225589	2.32793e-05	9.86795e-05	Superscaffold2:11396450-11398720:+	LYG003723	1;GO:0005515,molecular_function protein binding	NA	ankyrin repeat domain-containing protein 13C-B-like [Dorcoceras hygrometricum]
LYG017837	0.92	1.17	1.17	0.48	0.62	0.42	1.05722	1.26726	2.33997e-05	9.91046e-05	Superscaffold9:23542425-23563133:-	LYG017837	2;GO:0030001,biological_process metal ion transport;GO:0046872,molecular_function metal ion binding	NA	PREDICTED: copper-transporting ATPase PAA1, chloroplastic [Erythranthe guttata]
LYG021466	1	2.13	1.83	0.61	0.2	0.52	1.84813	0.0984824	2.34747e-05	9.9401e-05	Superscaffold11:28750145-28752930:+	LYG021466	NA	NA	uncharacterized protein LOC105156865 [Sesamum indicum]
LYG014068	1.24	0.76	0.64	0.19	0.29	0.18	1.92423	-0.143738	2.36376e-05	0.000100048	Superscaffold7:9201087-9207164:+	LYG014068	1;GO:0005515,molecular_function protein binding	NA	IQ domain-containing protein IQM3-like isoform X2 [Sesamum indicum]
LYG001046	0.8	1.3	1.56	0.54	0.31	0.38	1.53626	0.449208	2.50592e-05	0.000105589	Superscaffold1:16641423-16652134:+	LYG001046	NA	NA	sucrose transporter [Solanum lycopersicum] >BAO96215.1 sucrose transporter 4 [Solanum lycopersicum]
LYG000318	0.71	1.06	0.76	0.28	0.3	0.33	1.39395	0.460046	2.54835e-05	0.000107308	Superscaffold1:3305298-3309327:+	LYG000318	2;GO:0006508,biological_process proteolysis;GO:0008234,molecular_function cysteine-type peptidase activity	NA	UPF0481 protein At3g47200 [Sesamum indicum]
LYG033334	2.04	1.13	1.52	0.39	0.73	0.42	1.5342	0.471824	2.74015e-05	0.000115016	Superscaffold19:21635481-21638891:+	LYG033334	NA	NA	uncharacterized protein LOC105159690 [Sesamum indicum]
LYG040934	12.6	43.02	13.39	8.15	7.44	7.19	1.54232	2.97266	2.76504e-05	0.000116012	unanchor8:253897-257768:+	LYG040934	2;GO:0008824,molecular_function cyanate hydratase activity;GO:0009439,biological_process cyanate metabolic process	cynS; cyanate lyase [EC:4.2.1.104]; K01725	cyanate hydratase [Sesamum indicum]
LYG035465	9.25	9.27	5.28	3.07	2.67	3.32	1.3226	0.863601	2.80799e-05	0.000117714	Superscaffold21:9013337-9014084:-	LYG035465	3;GO:0005375,molecular_function copper ion transmembrane transporter activity;GO:0016021,cellular_component integral component of membrane;GO:0035434,biological_process copper ion transmembrane transport	NA	hypothetical protein CICLE_v10029475mg [Citrus clementina] >XP_006488421.1 PREDICTED: copper transporter 1-like [Citrus sinensis] >ESR38199.1 hypothetical protein CICLE_v10029475mg [Citrus clementina]
LYG028857	2.67	3.57	3.57	1.71	1.19	0.78	1.39816	0.550886	2.93042e-05	0.00012256	Superscaffold16:11336231-11340096:+	LYG028857	NA	NA	remorin-like [Sesamum indicum]
LYG000474	0.84	2.79	4.17	0.4	0.78	0.3	2.33097	0.270915	2.93732e-05	0.000122796	Superscaffold1:5217213-5218173:+	LYG000474	2;GO:0030145,molecular_function manganese ion binding;GO:0045735,molecular_function nutrient reservoir activity	NA	germin-like protein subfamily 1 member 13 [Sesamum indicum]
LYG024077	1.43	1.13	1.34	0.48	0.55	0.65	1.13944	0.877806	3.00483e-05	0.000125326	Superscaffold13:19119677-19133062:+	LYG024077	3;GO:0004672,molecular_function protein kinase activity;GO:0005524,molecular_function ATP binding;GO:0006468,biological_process protein phosphorylation	NA	serine/threonine-protein kinase Nek2 [Sesamum indicum] >XP_011079901.1 serine/threonine-protein kinase Nek2 [Sesamum indicum]
LYG029759	3.35	4.25	5.73	2.35	1.77	2.03	1.07438	1.52382	3.09775e-05	0.000128793	Superscaffold17:2419834-2425378:-	LYG029759	NA	NA	protein LIKE COV 2-like [Sesamum indicum]
LYG026763	2.17	2.47	2.47	1.16	0.8	1.05	1.19037	0.697383	3.16869e-05	0.000131632	Superscaffold15:4196316-4204372:-	LYG026763	NA	NA	uncharacterized protein LOC105161825 [Sesamum indicum]
LYG014429	1.48	1.37	1.05	0.63	0.47	0.37	1.35955	0.552023	3.19445e-05	0.000132646	Superscaffold7:17311195-17313786:-	LYG014429	1;GO:0005524,molecular_function ATP binding	NA	AAA-ATPase At2g18193-like [Sesamum indicum]
LYG017069	0.63	0.69	0.64	0.06	0.33	0.22	1.57301	0.176162	3.25321e-05	0.000134831	Superscaffold9:7168265-7178260:+	LYG017069	NA	rnz; ribonuclease Z [EC:3.1.26.11]; K00784	hypothetical protein MANES_11G036300 [Manihot esculenta]
LYG002605	1.15	1.21	1.65	0.48	0.48	0.66	1.24022	0.813354	3.34159e-05	0.000138087	Superscaffold1:43449212-43451173:+	LYG002605	NA	NA	pentatricopeptide repeat-containing protein At1g03560, mitochondrial [Sesamum indicum]
LYG028695	2.2	2.4	1.18	0.29	0.6	0.67	1.77519	-0.0389744	3.38785e-05	0.000139882	Superscaffold16:8075504-8085539:+	LYG028695	NA	NA	methyltransferase-like protein 13 isoform X1 [Sesamum indicum]
LYG038153	1.88	1.45	2.01	0.36	0.5	0.92	1.47606	0.341347	3.41592e-05	0.000141011	Superscaffold23:16696374-16701316:-	LYG038153	1;GO:0003680,molecular_function AT DNA binding	NA	at-hook motif nuclear-localized protein 1 [Nicotiana attenuata]
LYG012619	3.46	2.24	2.22	1.12	0.87	1.58	1.07482	1.75776	3.41913e-05	0.000141114	Superscaffold6:15084699-15088849:-	LYG012619	NA	NA	PREDICTED: protein NUCLEAR FUSION DEFECTIVE 4-like [Solanum tuberosum]
LYG027879	0.99	1.04	0.85	0.3	0.44	0.26	1.47246	0.214531	3.43222e-05	0.000141566	Superscaffold15:25910013-25915961:-	LYG027879	1;GO:0046983,molecular_function protein dimerization activity	NA	PREDICTED: transcription factor PIF1-like [Nicotiana tomentosiformis]
LYG033995	0.46	0.68	0.78	0.33	0.26	0.16	1.33743	0.900753	3.48206e-05	0.000143471	Superscaffold20:5921551-5931994:-	LYG033995	2;GO:0016592,cellular_component mediator complex;GO:2000762,biological_process regulation of phenylpropanoid metabolic process	NA	mediator of RNA polymerase II transcription subunit 33A isoform X1 [Sesamum indicum]
LYG013123	1.06	1.75	1.02	0.57	0.37	0.39	1.48681	0.450504	3.48908e-05	0.00014373	Superscaffold6:27494705-27498286:-	LYG013123	5;GO:0005524,molecular_function ATP binding;GO:0005634,cellular_component nucleus;GO:0006351,biological_process transcription, DNA-templated;GO:0006355,biological_process regulation of transcription, DNA-templated;GO:0032502,biological_process developmental process	NA	growth-regulating factor 2 [Sesamum indicum]
LYG027669	0.94	0.88	0.84	0.14	0.4	0.31	1.55553	0.00362617	3.52634e-05	0.000145235	Superscaffold15:23478219-23483166:+	LYG027669	2;GO:0003676,molecular_function nucleic acid binding;GO:0003700,molecular_function DNA-binding transcription factor activity	NA	protein indeterminate-domain 9 [Sesamum indicum]
LYG025479	0.31	0.26	0.5	0.11	0.12	0.09	1.66494	0.200984	3.61745e-05	0.000148708	Superscaffold14:6424090-6441266:-	LYG025479	5;GO:0005524,molecular_function ATP binding;GO:0016021,cellular_component integral component of membrane;GO:0016887,molecular_function ATPase activity;GO:0042626,molecular_function ATPase activity, coupled to transmembrane movement of substances;GO:0055085,biological_process transmembrane transport	ABCC10; ATP-binding cassette, subfamily C (CFTR/MRP), member 10; K05674	ABC transporter C family member 13 [Sesamum indicum]
LYG008110	0.73	0.9	0.64	0.4	0.31	0.33	1.07512	1.13915	3.6266e-05	0.000149022	Superscaffold4:7796422-7830889:-	LYG008110	NA	NA	exportin-4 isoform X1 [Sesamum indicum]
LYG009918	1.41	1.88	1.5	0.42	0.42	0.86	1.38949	0.448865	3.63273e-05	0.000149212	Superscaffold5:5543555-5546530:+	LYG009918	NA	NA	PREDICTED: metacaspase-1-like [Solanum tuberosum]
LYG004254	0.59	0.63	0.75	0.33	0.29	0.18	1.28736	0.644582	3.67901e-05	0.000150924	Superscaffold2:24835271-24839129:+	LYG004254	NA	NA	uncharacterized protein LOC105156510 isoform X1 [Sesamum indicum]
LYG004023	0.37	0.27	0.2	0.09	0.08	0.05	1.84624	-0.191358	3.71835e-05	0.000152316	Superscaffold2:19771825-19777113:-	LYG004023	5;GO:0005524,molecular_function ATP binding;GO:0016021,cellular_component integral component of membrane;GO:0016887,molecular_function ATPase activity;GO:0042626,molecular_function ATPase activity, coupled to transmembrane movement of substances;GO:0055085,biological_process transmembrane transport	NA	putative ABC transporter C family member 15 [Sesamum indicum] >XP_020551253.1 putative ABC transporter C family member 15 [Sesamum indicum]
LYG023650	2.48	1.47	2.43	0.39	0.28	1.17	1.68586	0.669289	3.7473e-05	0.000153343	Superscaffold13:8522454-8526744:-	LYG023650	2;GO:0003700,molecular_function DNA-binding transcription factor activity;GO:0006355,biological_process regulation of transcription, DNA-templated	NA	transcription factor RF2b [Sesamum indicum]
LYG005150	3.1	2.53	3.31	1.34	1.08	1.25	1.22883	0.598153	3.81503e-05	0.000155889	Superscaffold2:37408265-37412629:+	LYG005150	3;GO:0004672,molecular_function protein kinase activity;GO:0005524,molecular_function ATP binding;GO:0006468,biological_process protein phosphorylation	NA	hypothetical protein MANES_02G171400 [Manihot esculenta]
LYG038130	2.56	2.82	4.04	1.37	0.82	1.55	1.27579	0.92178	3.84855e-05	0.000157095	Superscaffold23:16479635-16484014:+	LYG038130	3;GO:0007059,biological_process chromosome segregation;GO:0008017,molecular_function microtubule binding;GO:0051301,biological_process cell division	NA	PREDICTED: spindle and kinetochore-associated protein 1 homolog [Erythranthe guttata] >EYU31960.1 hypothetical protein MIMGU_mgv1a011966mg [Erythranthe guttata]
LYG007772	2	1.37	0.55	0.09	0.37	0.26	2.30783	-0.457803	3.9117e-05	0.000159429	Superscaffold4:3628334-3629229:+	LYG007772	NA	NA	non-classical arabinogalactan protein 31-like [Sesamum indicum]
LYG002512	2.06	1.4	1.87	0.6	0.69	0.7	1.3418	0.460806	3.94461e-05	0.000160552	Superscaffold1:42537852-42552133:-	LYG002512	4;GO:0000774,molecular_function adenyl-nucleotide exchange factor activity;GO:0006457,biological_process protein folding;GO:0042803,molecular_function protein homodimerization activity;GO:0051087,molecular_function chaperone binding	NA	uncharacterized protein LOC105155769 isoform X1 [Sesamum indicum]
LYG007235	0.82	0.55	0.7	0.19	0.13	0.29	1.65613	-0.113968	3.99189e-05	0.000162409	Superscaffold3:33706715-33709255:+	LYG007235	1;GO:0009737,biological_process response to abscisic acid	NA	unnamed protein product [Coffea canephora]
LYG012130	8.83	9.85	12.12	1.98	6.26	3.94	1.2661	1.08401	4.07706e-05	0.000165481	Superscaffold6:7746980-7748580:+	LYG012130	NA	NSFL1C, UBX1, SHP1; UBX domain-containing protein 1; K14012	plant UBX domain-containing protein 4-like [Sesamum indicum]
LYG009647	1.34	0.99	1.25	0.13	0.23	0.64	1.69273	-0.09967	4.07748e-05	0.000165481	Superscaffold5:2700992-2703989:+	LYG009647	NA	NA	CASP-like protein 4A3 [Sesamum indicum]
LYG007554	0.97	1.05	0.7	0.37	0.33	0.22	1.52405	0.152648	4.08639e-05	0.000165809	Superscaffold4:1287669-1308656:+	LYG007554	2;GO:0004553,molecular_function hydrolase activity, hydrolyzing O-glycosyl compounds;GO:0005975,biological_process carbohydrate metabolic process	NA	glucan endo-1,3-beta-glucosidase 13 isoform X3 [Zea mays]
LYG038165	5.27	4.84	4.01	1.46	2.08	2.84	1.05687	1.24902	4.26665e-05	0.000172803	Superscaffold23:16855310-16860997:+	LYG038165	5;GO:0003677,molecular_function DNA binding;GO:0003700,molecular_function DNA-binding transcription factor activity;GO:0005634,cellular_component nucleus;GO:0006355,biological_process regulation of transcription, DNA-templated;GO:0046983,molecular_function protein dimerization activity	NA	PREDICTED: MADS-box protein SOC1 [Erythranthe guttata] >XP_012843635.1 PREDICTED: MADS-box protein SOC1 [Erythranthe guttata] >EYU32030.1 hypothetical protein MIMGU_mgv1a013555mg [Erythranthe guttata]
LYG028705	2.57	4.64	2.47	0.86	1.34	1.36	1.36725	0.922366	4.35042e-05	0.000175871	Superscaffold16:8262359-8271801:+	LYG028705	2;GO:0003824,molecular_function catalytic activity;GO:0050662,molecular_function coenzyme binding	NA	cinnamoyl-CoA reductase 1-like [Dorcoceras hygrometricum]
LYG006118	1.85	1.86	2.23	0.29	1.21	0.26	1.69151	0.714584	4.44242e-05	0.000179443	Superscaffold3:18938126-18941085:+	LYG006118	NA	NA	protein PMR5 [Sesamum indicum]
LYG019958	2.95	3.59	3.03	0.94	1.23	1.96	1.11866	1.09058	4.4808e-05	0.000180919	Superscaffold11:996580-998083:+	LYG019958	NA	NA	MORN motif [Macleaya cordata]
LYG013151	0.9	1.12	0.93	0.34	0.39	0.49	1.19872	0.606629	4.78938e-05	0.000192355	Superscaffold6:27934894-27944019:-	LYG013151	NA	glgA; starch synthase [EC:2.4.1.21]; K00703	soluble starch synthase 1, chloroplastic/amyloplastic [Sesamum indicum]
LYG006681	2.73	3.09	1.43	0.66	0.98	0.64	1.60035	0.343598	4.80637e-05	0.00019292	Superscaffold3:27323819-27326165:-	LYG006681	NA	NA	peroxisome biogenesis factor 10 isoform X1 [Sesamum indicum]
LYG017974	0.61	0.95	0.93	0.34	0.27	0.28	1.43557	0.330694	4.90829e-05	0.00019689	Superscaffold9:25491855-25494834:+	LYG017974	1;GO:0010099,biological_process regulation of photomorphogenesis	NA	uncharacterized protein LOC105172898 isoform X1 [Sesamum indicum]
LYG014923	2	1.25	1.49	0.37	0.73	0.14	1.88491	-0.241152	4.95994e-05	0.000198817	Superscaffold7:29328212-29331720:+	LYG014923	NA	NA	hypothetical protein F511_07320 [Dorcoceras hygrometricum]
LYG037599	0.29	0.35	0.19	0.07	0.06	0.08	1.83544	-0.364369	4.98813e-05	0.000199768	Superscaffold23:4496411-4513724:+	LYG037599	7;GO:0003676,molecular_function nucleic acid binding;GO:0003677,molecular_function DNA binding;GO:0004003,molecular_function ATP-dependent DNA helicase activity;GO:0005524,molecular_function ATP binding;GO:0006139,biological_process nucleobase-containing compound metabolic process;GO:0008026,molecular_function ATP-dependent helicase activity;GO:0016818,molecular_function hydrolase activity, actin…	BRIP1, BACH1, FANCJ; fanconi anemia group J protein [EC:3.6.4.12]; K15362	Fanconi anemia group J protein [Sesamum indicum]
LYG017227	0.99	1.11	1.53	0.46	0.29	0.35	1.6832	-0.0840003	5.01694e-05	0.000200759	Superscaffold9:9187878-9194165:-	LYG017227	2;GO:0006694,biological_process steroid biosynthetic process;GO:0008168,molecular_function methyltransferase activity	SMT1, ERG6; sterol 24-C-methyltransferase [EC:2.1.1.41]; K00559	PREDICTED: cycloartenol-C-24-methyltransferase [Erythranthe guttata] >EYU27036.1 hypothetical protein MIMGU_mgv1a009282mg [Erythranthe guttata]
LYG013718	1.19	0.92	1.53	0.45	0.44	0.19	1.72244	-0.0535137	5.03364e-05	0.000201346	Superscaffold7:4515087-4519244:+	LYG013718	2;GO:0009058,biological_process biosynthetic process;GO:0016844,molecular_function strictosidine synthase activity	NA	PREDICTED: protein STRICTOSIDINE SYNTHASE-LIKE 4-like [Juglans regia]
LYG024373	2.22	2.25	2.45	1.09	0.6	0.9	1.37356	0.285639	5.09514e-05	0.000203517	Superscaffold13:23289322-23293445:+	LYG024373	4;GO:0004784,molecular_function superoxide dismutase activity;GO:0006801,biological_process superoxide metabolic process;GO:0046872,molecular_function metal ion binding;GO:0055114,biological_process oxidation-reduction process	SOD2; superoxide dismutase, Fe-Mn family [EC:1.15.1.1]; K04564	superoxide dismutase [Mn], mitochondrial [Sesamum indicum] >AFJ42576.1 anganese superoxide dismutase [Sesamum indicum]
LYG008051	1.82	1.06	1.1	0.57	0.25	0.43	1.60826	0.203203	5.14489e-05	0.000205421	Superscaffold4:7038494-7041967:+	LYG008051	2;GO:0016630,molecular_function protochlorophyllide reductase activity;GO:0055114,biological_process oxidation-reduction process	NA	protochlorophyllide reductase [Sesamum indicum] >XP_011069382.1 protochlorophyllide reductase-like [Sesamum indicum]
LYG038561	0.36	0.32	0.34	0.13	0.1	0.05	1.82454	-0.363976	5.1468e-05	0.000205455	Superscaffold23:21414614-21418420:+	LYG038561	5;GO:0000155,molecular_function phosphorelay sensor kinase activity;GO:0000160,biological_process phosphorelay signal transduction system;GO:0007165,biological_process signal transduction;GO:0016310,biological_process phosphorylation;GO:0016772,molecular_function transferase activity, transferring phosphorus-containing groups	NA	histidine kinase CKI1 [Sesamum indicum]
LYG018685	1.06	1.68	1.75	0.52	0.7	0.57	1.26935	0.722168	5.18537e-05	0.000206786	Superscaffold10:4581597-4591241:+	LYG018685	1;GO:0008033,biological_process tRNA processing	miaA, TRIT1; tRNA dimethylallyltransferase [EC:2.5.1.75]; K00791	tRNA dimethylallyltransferase 2 isoform X2 [Sesamum indicum]
LYG010325	0.79	1.42	1.03	0.3	0.47	0.26	1.59496	0.151164	5.21542e-05	0.000207858	Superscaffold5:9917384-9920416:+	LYG010325	2;GO:0003934,molecular_function GTP cyclohydrolase I activity;GO:0046654,biological_process tetrahydrofolate biosynthetic process	GCH1, folE; GTP cyclohydrolase IA [EC:3.5.4.16]; K01495	GTP cyclohydrolase 1-like [Sesamum indicum]
LYG015720	1.7	1.32	2	0.87	0.6	0.28	1.50326	0.430443	5.2607e-05	0.000209458	Superscaffold8:21369671-21370766:+	LYG015720	1;GO:0043531,molecular_function ADP binding	NA	putative late blight resistance protein homolog R1A-10 isoform X1 [Sesamum indicum]
LYG036314	1.47	2.36	1.67	0.71	0.58	1	1.19119	1.00895	5.33883e-05	0.000212262	Superscaffold22:1529688-1541939:-	LYG036314	NA	NA	GDSL esterase/lipase At4g10955-like [Sesamum indicum]
LYG025531	2.12	2.52	3.99	0.81	1.18	1.23	1.35177	0.712656	5.61001e-05	0.000222193	Superscaffold14:7176449-7178541:+	LYG025531	NA	NA	uncharacterized protein LOC105179587 [Sesamum indicum]
LYG034734	3.24	3.96	1.19	0.62	0.64	0.84	1.90371	0.113553	5.70623e-05	0.000225641	Superscaffold20:22277173-22279277:-	LYG034734	NA	NA	GATA transcription factor 26 [Sesamum indicum]
LYG037742	9.42	7.6	7.55	3.77	3.46	4.27	1.02571	1.05953	5.71631e-05	0.000225995	Superscaffold23:10295799-10297521:-	LYG037742	NA	RP-S25e, RPS25; small subunit ribosomal protein S25e; K02975	40S ribosomal protein S25 [Sesamum indicum] >XP_011092807.1 40S ribosomal protein S25 [Sesamum indicum]
LYG024670	4.28	3.08	4.39	1.25	1.89	1.81	1.17124	0.846408	5.78381e-05	0.000228526	Superscaffold13:26612268-26614227:-	LYG024670	NA	NA	uncharacterized protein LOC105158032 [Sesamum indicum]
LYG000170	2.29	1.8	1.83	0.69	0.46	1.04	1.34394	0.418608	5.87587e-05	0.000231885	Superscaffold1:1720365-1722856:+	LYG000170	NA	NA	uncharacterized protein LOC105177291 [Sesamum indicum]
LYG003133	1.7	2.39	2.4	1.1	0.75	0.65	1.34406	0.511194	5.88762e-05	0.000232255	Superscaffold2:1902677-1904006:+	LYG003133	6;GO:0004553,molecular_function hydrolase activity, hydrolyzing O-glycosyl compounds;GO:0005618,cellular_component cell wall;GO:0005975,biological_process carbohydrate metabolic process;GO:0006073,biological_process cellular glucan metabolic process;GO:0016762,molecular_function xyloglucan:xyloglucosyl transferase activity;GO:0048046,cellular_component apoplast	NA	xyloglucan endotransglucosylase/hydrolase 2-like [Sesamum indicum]
LYG020668	0.55	0.67	0.79	0.19	0.31	0.32	1.23093	0.5965	6.20096e-05	0.000243836	Superscaffold11:10475020-10484178:-	LYG020668	4;GO:0003924,molecular_function GTPase activity;GO:0007186,biological_process G protein-coupled receptor signaling pathway;GO:0019001,molecular_function guanyl nucleotide binding;GO:0031683,molecular_function G-protein beta/gamma-subunit complex binding	NA	extra-large guanine nucleotide-binding protein 1 [Sesamum indicum]
LYG021499	2.29	2.07	1.57	0.49	0.77	0.74	1.47545	0.0596827	6.26007e-05	0.000245817	Superscaffold12:110824-111680:-	LYG021499	2;GO:0003677,molecular_function DNA binding;GO:0006355,biological_process regulation of transcription, DNA-templated	NA	PREDICTED: NAC domain-containing protein 68 [Erythranthe guttata] >EYU31855.1 hypothetical protein MIMGU_mgv1a013180mg [Erythranthe guttata]
LYG013910	1.41	2.55	2.28	0.98	0.62	0.54	1.52499	0.261832	6.27522e-05	0.000246265	Superscaffold7:7018519-7021281:+	LYG013910	2;GO:0004356,molecular_function glutamate-ammonia ligase activity;GO:0006807,biological_process nitrogen compound metabolic process	glnA, GLUL; glutamine synthetase [EC:6.3.1.2]; K01915	RecName: Full=Glutamine synthetase cytosolic isozyme 1; AltName: Full=GS1-1; AltName: Full=Glutamate--ammonia ligase >AAB23379.1 cytosolic glutamine synthetase [Glycine max]
LYG010794	1.49	1.55	1.12	0.5	0.74	0.38	1.31733	0.52218	6.35312e-05	0.000249075	Superscaffold5:16934718-16941194:-	LYG010794	1;GO:0016758,molecular_function transferase activity, transferring hexosyl groups	NA	UDP-glycosyltransferase 76C4-like [Sesamum indicum]
LYG035876	1.29	2.44	2.01	0.38	0.76	0.28	1.95082	-0.36509	6.44346e-05	0.000252316	Superscaffold21:19314361-19315775:+	LYG035876	3;GO:0003735,molecular_function structural constituent of ribosome;GO:0005840,cellular_component ribosome;GO:0006412,biological_process translation	NA	30S ribosomal protein 3-1, chloroplastic [Sesamum indicum]
LYG038089	0.36	0.49	0.6	0.19	0.15	0.16	1.48113	0.225451	6.45996e-05	0.000252711	Superscaffold23:16006045-16010640:-	LYG038089	2;GO:0003723,molecular_function RNA binding;GO:0005515,molecular_function protein binding	EIF4G; translation initiation factor 4G; K03260	PREDICTED: eukaryotic translation initiation factor 4G-like [Malus domestica]
LYG015738	1.63	1.23	1.78	0.8	0.52	0.9	1.00028	1.52482	6.48752e-05	0.000253638	Superscaffold8:21651445-21660556:-	LYG015738	5;GO:0005507,molecular_function copper ion binding;GO:0008131,molecular_function primary amine oxidase activity;GO:0009308,biological_process amine metabolic process;GO:0048038,molecular_function quinone binding;GO:0055114,biological_process oxidation-reduction process	AOC3, AOC2, tynA; primary-amine oxidase [EC:1.4.3.21]; K00276	putative copper-amine oxidase [Olea europaea]
LYG030235	2.88	2.76	2.41	1.57	1.19	1.14	1.0022	1.13351	6.51039e-05	0.000254432	Superscaffold17:8735916-8739147:-	LYG030235	1;GO:0045454,biological_process cell redox homeostasis	PDIA1, P4HB; protein disulfide-isomerase A1 [EC:5.3.4.1]; K09580	protein disulfide-isomerase-like [Dorcoceras hygrometricum]
LYG026162	0.47	0.34	0.42	0.09	0.14	0.14	1.58218	-0.160669	6.52297e-05	0.000254822	Superscaffold14:20737024-20740273:+	LYG026162	4;GO:0004672,molecular_function protein kinase activity;GO:0005515,molecular_function protein binding;GO:0005524,molecular_function ATP binding;GO:0006468,biological_process protein phosphorylation	NA	PREDICTED: MDIS1-interacting receptor like kinase 2 [Vitis vinifera]
LYG038442	5.98	5.24	6.19	2.35	2.34	3.17	1.07342	0.885104	6.84331e-05	0.000266334	Superscaffold23:20076912-20077570:+	LYG038442	3;GO:0009507,cellular_component chloroplast;GO:0009523,cellular_component photosystem II;GO:0015979,biological_process photosynthesis	NA	PREDICTED: photosystem II reaction center W protein, chloroplastic-like [Nicotiana sylvestris] >XP_016481496.1 PREDICTED: photosystem II reaction center W protein, chloroplastic-like [Nicotiana tabacum]
LYG030906	1.62	1.46	1.96	0.84	0.88	0.64	1.05369	1.08629	6.9042e-05	0.000268333	Superscaffold17:24648773-24651907:-	LYG030906	3;GO:0016021,cellular_component integral component of membrane;GO:0022857,molecular_function transmembrane transporter activity;GO:0055085,biological_process transmembrane transport	NA	inorganic phosphate transporter 1-4-like [Sesamum indicum]
LYG033172	2.6	2.22	3.87	0.44	1.4	0.77	1.65371	0.0171131	7.28126e-05	0.000281546	Superscaffold19:18138395-18140605:-	LYG033172	5;GO:0003677,molecular_function DNA binding;GO:0003700,molecular_function DNA-binding transcription factor activity;GO:0005634,cellular_component nucleus;GO:0006355,biological_process regulation of transcription, DNA-templated;GO:0046983,molecular_function protein dimerization activity	NA	floral homeotic protein GLOBOSA [Sesamum indicum]
LYG031328	3.52	4.88	2.83	1.58	2.09	1.42	1.08819	1.37609	7.36392e-05	0.00028463	Superscaffold18:3676716-3680450:-	LYG031328	NA	NA	hypothetical protein F511_06347 [Dorcoceras hygrometricum]
LYG033069	0.59	0.43	0.44	0.22	0.1	0.16	1.52918	0.0465564	7.4533e-05	0.000287871	Superscaffold19:15589924-15592821:+	LYG033069	NA	NA	PREDICTED: uncharacterized protein LOC108196110 [Daucus carota subsp. sativus]
LYG038984	1.62	1.64	1.66	1.16	0.49	0.43	1.22188	1.39971	7.57231e-05	0.00029217	unanchor26:1650148-1667476:+	LYG038984	8;GO:0000166,molecular_function nucleotide binding;GO:0004812,molecular_function aminoacyl-tRNA ligase activity;GO:0004829,molecular_function threonine-tRNA ligase activity;GO:0005524,molecular_function ATP binding;GO:0005737,cellular_component cytoplasm;GO:0006418,biological_process tRNA aminoacylation for protein translation;GO:0006435,biological_process threonyl-tRNA aminoacylation;GO:0043039,…	TARS, thrS; threonyl-tRNA synthetase [EC:6.1.1.3]; K01868	threonine--tRNA ligase, mitochondrial 1 [Sesamum indicum]
LYG028030	1.85	1.5	2.04	0.63	0.88	0.95	1.06394	0.995489	7.61923e-05	0.000293866	Superscaffold16:55566-62192:+	LYG028030	3;GO:0004672,molecular_function protein kinase activity;GO:0005524,molecular_function ATP binding;GO:0006468,biological_process protein phosphorylation	BSK; BR-signaling kinase [EC:2.7.11.1]; K14500	probable serine/threonine-protein kinase At4g35230 [Sesamum indicum]
LYG037421	1.04	1.52	1.27	0.69	0.28	0.44	1.41656	0.320149	7.91075e-05	0.000304573	Superscaffold23:747205-762019:+	LYG037421	NA	NA	PREDICTED: protein TIC 40, chloroplastic [Erythranthe guttata] >EYU28232.1 hypothetical protein MIMGU_mgv1a006810mg [Erythranthe guttata]
LYG025282	1.27	1.14	0.87	0.31	0.5	0.31	1.47321	0.113527	8.06696e-05	0.000310028	Superscaffold14:4348866-4351930:-	LYG025282	3;GO:0004672,molecular_function protein kinase activity;GO:0005524,molecular_function ATP binding;GO:0006468,biological_process protein phosphorylation	NA	PREDICTED: serine/threonine-protein kinase At5g01020 [Prunus mume]
LYG007575	0.77	1.32	1.32	0.35	0.45	0.49	1.33321	0.458987	8.12882e-05	0.000312116	Superscaffold4:1454180-1457665:+	LYG007575	2;GO:0003690,molecular_function double-stranded DNA binding;GO:0006355,biological_process regulation of transcription, DNA-templated	NA	PREDICTED: uncharacterized protein LOC105968950 isoform X1 [Erythranthe guttata] >XP_012849113.1 PREDICTED: uncharacterized protein LOC105968950 isoform X1 [Erythranthe guttata] >EYU27421.1 hypothetical protein MIMGU_mgv1a004587mg [Erythranthe guttata]
LYG023615	1.58	2.02	1.63	0.63	0.49	0.9	1.28758	0.385881	8.27345e-05	0.000317176	Superscaffold13:7795199-7797909:+	LYG023615	2;GO:0006629,biological_process lipid metabolic process;GO:0016627,molecular_function oxidoreductase activity, acting on the CH-CH group of donors	TER, TSC13, CER10; very-long-chain enoyl-CoA reductase [EC:1.3.1.93]; K10258	hypothetical protein F511_31240 [Dorcoceras hygrometricum]
LYG028001	1.22	1.83	1.96	0.77	0.79	0.58	1.18613	0.869601	8.45626e-05	0.00032343	Superscaffold15:27257594-27259937:+	LYG028001	3;GO:0016020,cellular_component membrane;GO:0022857,molecular_function transmembrane transporter activity;GO:0055085,biological_process transmembrane transport	NA	unnamed protein product [Coffea canephora]
LYG002072	1.77	1.45	1.64	0.86	0.28	0.77	1.28711	0.63536	8.56704e-05	0.00032754	Superscaffold1:37611809-37617486:-	LYG002072	4;GO:0004601,molecular_function peroxidase activity;GO:0006979,biological_process response to oxidative stress;GO:0020037,molecular_function heme binding;GO:0055114,biological_process oxidation-reduction process	E1.11.1.11; L-ascorbate peroxidase [EC:1.11.1.11]; K00434	PREDICTED: probable L-ascorbate peroxidase 6, chloroplastic isoform X1 [Erythranthe guttata] >EYU22979.1 hypothetical protein MIMGU_mgv1a006830mg [Erythranthe guttata]
LYG038133	2.56	2.95	1.44	0.75	0.98	0.57	1.52862	0.298329	8.73359e-05	0.000333391	Superscaffold23:16492981-16499031:-	LYG038133	4;GO:0000139,cellular_component Golgi membrane;GO:0005801,cellular_component cis-Golgi network;GO:0006888,biological_process endoplasmic reticulum to Golgi vesicle-mediated transport;GO:0016021,cellular_component integral component of membrane	GOSR1, GOS1; golgi SNAP receptor complex member 1; K08495	Golgi SNAP receptor complex member 1-2 isoform X2 [Sesamum indicum]
LYG028537	4.09	2.68	5.25	0.79	0.69	1.95	1.69153	0.0306054	9.17234e-05	0.000348454	Superscaffold16:5771966-5772899:+	LYG028537	2;GO:0003677,molecular_function DNA binding;GO:0006355,biological_process regulation of transcription, DNA-templated	NA	NAC domain-containing protein 83 [Jatropha curcas] >AGL39667.1 NAC transcription factor 011 [Jatropha curcas]
LYG005418	1.26	1.39	1.56	0.49	0.58	0.55	1.31051	0.285099	9.27266e-05	0.000351723	Superscaffold3:2463996-2465767:-	LYG005418	3;GO:0004672,molecular_function protein kinase activity;GO:0005524,molecular_function ATP binding;GO:0006468,biological_process protein phosphorylation	NA	PREDICTED: putative serine/threonine-protein kinase [Erythranthe guttata] >EYU34441.1 hypothetical protein MIMGU_mgv1a008428mg [Erythranthe guttata]
LYG027937	3.66	2.03	3.01	0.45	1.31	0.91	1.60547	-0.0244817	9.32624e-05	0.000353551	Superscaffold15:26509102-26509780:+	LYG027937	NA	NA	uncharacterized protein LOC105165740 [Sesamum indicum] >XP_011083155.1 uncharacterized protein LOC105165740 [Sesamum indicum] >XP_011083157.1 uncharacterized protein LOC105165740 [Sesamum indicum] >XP_020550819.1 uncharacterized protein LOC105165740 [Sesamum indicum] >XP_020550820.1 uncharacterized protein LOC105165740 [Sesamum indicum] >XP_020550821.1 uncharacterized protein LOC105165740 [Sesamu…
LYG029863	1.5	1.57	0.5	0.35	0.15	0.2	2.25203	-0.601204	9.69553e-05	0.000366424	Superscaffold17:3594242-3595811:+	LYG029863	2;GO:0005576,cellular_component extracellular region;GO:0009664,biological_process plant-type cell wall organization	NA	PREDICTED: expansin-A11-like [Erythranthe guttata] >EYU36807.1 hypothetical protein MIMGU_mgv1a012179mg [Erythranthe guttata]
LYG020348	0.67	0.68	0.68	0.09	0.27	0.24	1.64675	-0.328998	9.83985e-05	0.000371451	Superscaffold11:5433071-5436616:+	LYG020348	3;GO:0004672,molecular_function protein kinase activity;GO:0005524,molecular_function ATP binding;GO:0006468,biological_process protein phosphorylation	NA	probable serine/threonine-protein kinase At1g01540 [Sesamum indicum]
LYG036882	1.26	1.51	1.66	0.44	0.57	0.96	1.08347	1.1095	0.000102191	0.000384371	Superscaffold22:8000234-8012089:+	LYG036882	1;GO:0004386,molecular_function helicase activity	NA	probable pre-mRNA-splicing factor ATP-dependent RNA helicase DEAH9 isoform X1 [Sesamum indicum]
LYG033444	0.82	0.86	1.4	0.24	0.21	0.51	1.57118	0.124002	0.000103797	0.000390041	Superscaffold19:23531840-23535849:-	LYG033444	1;GO:0005515,molecular_function protein binding	NA	uncharacterized protein LOC105164138 [Sesamum indicum]
LYG018930	7.66	4.82	4.88	2.09	1.65	3.02	1.27201	0.644719	0.000104295	0.000391761	Superscaffold10:7516799-7517159:+	LYG018930	NA	NA	PREDICTED: uncharacterized protein LOC105952371 [Erythranthe guttata] >EYU42249.1 hypothetical protein MIMGU_mgv1a017270mg [Erythranthe guttata]
LYG034579	1.21	1.92	1.71	0.6	0.76	0.77	1.11642	0.891961	0.000109231	0.000409133	Superscaffold20:19262880-19278260:+	LYG034579	4;GO:0003682,molecular_function chromatin binding;GO:0004672,molecular_function protein kinase activity;GO:0005524,molecular_function ATP binding;GO:0006468,biological_process protein phosphorylation	NA	PREDICTED: cell division control protein 2 homolog A-like [Solanum tuberosum]
LYG017508	4.13	3.56	3.53	1.53	1.33	1.16	1.42469	0.0325575	0.000113287	0.00042272	Superscaffold9:15675204-15675561:-	LYG017508	3;GO:0003735,molecular_function structural constituent of ribosome;GO:0005840,cellular_component ribosome;GO:0006412,biological_process translation	NA	uncharacterized protein LOC105159910 [Sesamum indicum] >XP_011075433.1 uncharacterized protein LOC105159910 [Sesamum indicum]
LYG002660	0.89	1.05	0.7	0.38	0.33	0.29	1.35724	0.274616	0.000114432	0.000426672	Superscaffold1:44026308-44040022:+	LYG002660	5;GO:0005506,molecular_function iron ion binding;GO:0005524,molecular_function ATP binding;GO:0016705,molecular_function oxidoreductase activity, acting on paired donors, with incorporation or reduction of molecular oxygen;GO:0020037,molecular_function heme binding;GO:0055114,biological_process oxidation-reduction process	NA	alkane hydroxylase MAH1 [Sesamum indicum]
LYG025334	3.48	3.45	3.72	1.11	1.13	1.54	1.40642	0.0175792	0.000115152	0.000429274	Superscaffold14:4859390-4864721:+	LYG025334	3;GO:0000276,cellular_component mitochondrial proton-transporting ATP synthase complex, coupling factor F(o);GO:0015078,molecular_function proton transmembrane transporter activity;GO:0015986,biological_process ATP synthesis coupled proton transport	ATPeFG, ATP5L, ATP20; F-type H+-transporting ATPase subunit g; K02140	PREDICTED: uncharacterized protein LOC105974508 [Erythranthe guttata] >EYU22681.1 hypothetical protein MIMGU_mgv1a016430mg [Erythranthe guttata]
LYG031755	0.62	1.15	1.19	0.41	0.11	0.44	1.56783	0.283991	0.000117175	0.000436158	Superscaffold18:10971844-10976300:+	LYG031755	6;GO:0009690,biological_process cytokinin metabolic process;GO:0016491,molecular_function oxidoreductase activity;GO:0019139,molecular_function cytokinin dehydrogenase activity;GO:0050660,molecular_function flavin adenine dinucleotide binding;GO:0055114,biological_process oxidation-reduction process;GO:0071949,molecular_function FAD binding	CKX; cytokinin dehydrogenase [EC:1.5.99.12]; K00279	PREDICTED: cytokinin dehydrogenase 1 [Erythranthe guttata]
LYG001722	2.54	3.82	3.14	1.61	1.14	1.44	1.13444	0.748655	0.000117797	0.000438142	Superscaffold1:32673348-32674543:+	LYG001722	NA	NA	uncharacterized protein LOC105168511 [Sesamum indicum]
LYG022800	7.4	4.13	7.03	1.63	3.38	2.94	1.14927	1.34709	0.000118996	0.000442351	Superscaffold12:25133824-25146979:+	LYG022800	NA	NA	PREDICTED: uncharacterized protein LOC109149140 isoform X2 [Ipomoea nil]
LYG017188	1.12	1.5	1.46	0.75	0.62	0.37	1.20806	0.689415	0.000119319	0.000443384	Superscaffold9:8440422-8444402:-	LYG017188	4;GO:0004499,molecular_function N,N-dimethylaniline monooxygenase activity;GO:0050660,molecular_function flavin adenine dinucleotide binding;GO:0050661,molecular_function NADP binding;GO:0055114,biological_process oxidation-reduction process	NA	probable flavin-containing monooxygenase 1 [Prunus persica]
LYG009183	0.88	0.59	0.69	0.27	0.24	0.21	1.52921	-0.0677823	0.000119543	0.000444048	Superscaffold4:30795921-30807113:+	LYG009183	NA	NA	protein tesmin/TSO1-like CXC 5 [Sesamum indicum]
LYG030469	0.7	0.6	0.63	0.17	0.35	0.1	1.56814	-0.0384689	0.000120098	0.000445944	Superscaffold17:13603911-13608158:+	LYG030469	1;GO:0005515,molecular_function protein binding	NA	ankyrin repeat domain-containing protein 50 [Sesamum indicum]
LYG010181	0.83	0.53	0.74	0.13	0.33	0.19	1.60991	-0.208842	0.000120426	0.000447076	Superscaffold5:8102125-8104403:+	LYG010181	1;GO:0005515,molecular_function protein binding	NA	uncharacterized protein LOC105163060 [Sesamum indicum]
LYG010876	2.91	1.07	3.11	0.78	0.84	0.37	1.79119	0.239031	0.000122273	0.000453252	Superscaffold5:18432099-18433178:+	LYG010876	3;GO:0003677,molecular_function DNA binding;GO:0006357,biological_process regulation of transcription by RNA polymerase II;GO:0046983,molecular_function protein dimerization activity	NA	uncharacterized protein LOC105178626 isoform X2 [Sesamum indicum]
LYG008171	1.71	2.03	1.46	0.71	0.85	0.59	1.21806	0.491816	0.000122705	0.000454683	Superscaffold4:8693564-8695913:+	LYG008171	1;GO:0016788,molecular_function hydrolase activity, acting on ester bonds	NA	PREDICTED: GDSL esterase/lipase At5g03610-like [Ipomoea nil]
LYG029106	0.91	1.37	1.26	0.27	0.61	0.41	1.38209	0.200924	0.000126968	0.000469656	Superscaffold16:20491684-20516591:-	LYG029106	3;GO:0004672,molecular_function protein kinase activity;GO:0005524,molecular_function ATP binding;GO:0006468,biological_process protein phosphorylation	NA	unnamed protein product [Coffea canephora]
LYG000932	1.87	3.64	2.66	1.41	0.87	0.94	1.30886	0.757093	0.000129469	0.00047804	Superscaffold1:13008339-13012760:+	LYG000932	NA	NA	unnamed protein product [Coffea canephora]
LYG021765	0.68	0.69	1.03	0.23	0.33	0.44	1.1829	0.852389	0.000129965	0.000479691	Superscaffold12:3225859-3228787:-	LYG021765	NA	NA	pentatricopeptide repeat-containing protein At2g39620-like [Sesamum indicum]
LYG031349	1.5	1.16	1.06	0.57	0.3	0.48	1.40211	0.165237	0.000131639	0.000485596	Superscaffold18:3956367-3958005:+	LYG031349	1;GO:0016758,molecular_function transferase activity, transferring hexosyl groups	NA	UDP-glycosyltransferase 73D1 [Sesamum indicum]
LYG021212	0.79	1.09	0.82	0.47	0.46	0.26	1.15135	0.847883	0.000134254	0.000494042	Superscaffold11:24906625-24921188:-	LYG021212	NA	TOP3; DNA topoisomerase III [EC:5.6.2.1]; K03165	DNA topoisomerase 3-beta isoform X1 [Sesamum indicum]
LYG016021	0.75	1.27	0.89	0.35	0.26	0.38	1.48356	0.0174939	0.000135642	0.000498593	Superscaffold8:24864136-24870209:-	LYG016021	1;GO:0016020,cellular_component membrane	NA	uncharacterized protein LOC105159648 [Sesamum indicum] >XP_011075078.1 uncharacterized protein LOC105159648 [Sesamum indicum] >XP_020548900.1 uncharacterized protein LOC105159648 [Sesamum indicum]
LYG031538	0.77	0.57	0.37	0.18	0.12	0.19	1.70764	-0.292486	0.000136726	0.000501735	Superscaffold18:7211487-7219111:+	LYG031538	1;GO:0005516,molecular_function calmodulin binding	NA	calmodulin-binding protein 60 B-like [Sesamum indicum]
LYG005645	5.11	5.33	4.49	2.15	2.87	2.06	1.01789	0.901663	0.000138203	0.00050659	Superscaffold3:5905478-5909981:-	LYG005645	NA	NA	uncharacterized protein LOC105156929 [Sesamum indicum]
LYG007803	2.99	3.7	4.1	1.64	1.35	2.14	1.00779	1.09088	0.000139277	0.000510148	Superscaffold4:3960794-3962921:+	LYG007803	1;GO:0019904,molecular_function protein domain specific binding	NA	14-3-3-like protein D [Dendrobium catenatum]
LYG016231	3.28	2.18	3.34	1.25	1.52	1.07	1.14321	0.886387	0.000140231	0.000513355	Superscaffold8:26963788-26970435:-	LYG016231	NA	NA	uncharacterized protein LOC105169226 [Sesamum indicum]
LYG020761	4.46	2.54	2.54	1.11	0.83	1.2	1.52069	0.0329568	0.00014309	0.000523046	Superscaffold11:12677786-12682842:-	LYG020761	1;GO:0004045,molecular_function aminoacyl-tRNA hydrolase activity	NA	PREDICTED: putative peptidyl-tRNA hydrolase PTRHD1 [Erythranthe guttata]
LYG000820	4.82	4.89	2.32	1.61	0.28	1.58	1.72145	0.274814	0.000149852	0.000546347	Superscaffold1:10962609-10970251:-	LYG000820	NA	NA	hypothetical protein PRUPE_5G153300 [Prunus persica]
LYG003226	0.91	0.98	0.48	0.05	0.12	0.42	1.84064	-0.226116	0.000150452	0.000548058	Superscaffold2:3009770-3013673:-	LYG003226	1;GO:0016765,molecular_function transferase activity, transferring alkyl or aryl (other than methyl) groups	NA	PREDICTED: uncharacterized protein LOC105968079 [Erythranthe guttata]
LYG006831	1.46	1.27	1.29	0.44	0.63	0.55	1.23572	0.353904	0.000157673	0.000572007	Superscaffold3:29345600-29347284:+	LYG006831	NA	NA	PREDICTED: uncharacterized protein LOC104235679 [Nicotiana sylvestris] >XP_016471273.1 PREDICTED: uncharacterized protein LOC107793436 [Nicotiana tabacum]
LYG017634	1.58	2.72	2.82	0.61	0.4	1.04	1.69428	-0.29463	0.000158436	0.000574563	Superscaffold9:19585358-19589197:-	LYG017634	1;GO:0006351,biological_process transcription, DNA-templated	RPB8, POLR2H; DNA-directed RNA polymerases I, II, and III subunit RPABC3; K03016	DNA-directed RNA polymerases II and V subunit 8A [Sesamum indicum]
LYG037622	3.16	3.66	4.12	1.93	0.84	1.46	1.33361	0.262003	0.000162161	0.000586564	Superscaffold23:5287320-5287746:+	LYG037622	2;GO:0003700,molecular_function DNA-binding transcription factor activity;GO:0006355,biological_process regulation of transcription, DNA-templated	NA	unnamed protein product [Coffea canephora]
LYG011683	10.69	9.95	9.59	2.06	7	4.38	1.09621	1.48484	0.000162909	0.000589053	Superscaffold6:2571151-2573482:-	LYG011683	NA	NA	PREDICTED: protein TIFY 5B [Theobroma cacao]
LYG009629	3.56	3.06	4.93	2.08	1.89	1.37	1.07818	1.17044	0.000167986	0.000606077	Superscaffold5:2458693-2459667:-	LYG009629	NA	NA	PREDICTED: (-)-isopiperitenol/(-)-carveol dehydrogenase, mitochondrial-like [Nicotiana tabacum]
LYG034429	3.75	3.89	2.41	1	1.22	1.06	1.5334	-0.192185	0.000170031	0.000612808	Superscaffold20:15610233-15623731:+	LYG034429	5;GO:0003735,molecular_function structural constituent of ribosome;GO:0005840,cellular_component ribosome;GO:0006412,biological_process translation;GO:0009507,cellular_component chloroplast;GO:0019843,molecular_function rRNA binding	NA	PREDICTED: 50S ribosomal protein 6, chloroplastic [Nicotiana tomentosiformis]
LYG028739	0.58	0.93	1.1	0.29	0.2	0.47	1.36789	0.478779	0.000170038	0.000612808	Superscaffold16:8827921-8830310:+	LYG028739	2;GO:0004519,molecular_function endonuclease activity;GO:0006281,biological_process DNA repair	NA	protein gamma response 1 isoform X2 [Sesamum indicum]
LYG030907	1.96	1.35	1.76	0.6	0.78	0.23	1.62308	-0.19178	0.000171273	0.00061681	Superscaffold17:24684482-24685169:-	LYG030907	2;GO:0003700,molecular_function DNA-binding transcription factor activity;GO:0006355,biological_process regulation of transcription, DNA-templated	ERF1; ethylene-responsive transcription factor 1; K14516	PREDICTED: ethylene-responsive transcription factor 1B-like [Ipomoea nil]
LYG006194	3.07	1.99	2.46	1.13	0.8	1.01	1.29561	0.354557	0.000176409	0.000633452	Superscaffold3:20472103-20474105:+	LYG006194	1;GO:0008168,molecular_function methyltransferase activity	NA	hemK methyltransferase family member 2 [Sesamum indicum] >XP_011080260.1 hemK methyltransferase family member 2 [Sesamum indicum]
[truncated: 908 more rows]

## Sheet: Table S5
Table S5 DEG GO Enrichment of OfERF017-OE vs WT
Class	GO_Name	GO_ID	GO_Level	P_value	EnrichmentScore	HitsGenesCountsInSelectedSet	HitsGenesCountsInBackground	AllGenesCountsInSelectedSet	AllGenesCountsInBackground	GenesOfSelectedSetInGOterm	corrected p-value(BH method)
[truncated: 125 more rows]
